# Supplementary material for: Active hepatocellular carcinoma is an independent risk factor of direct-acting antiviral treatment failure: A retrospective study with prospectively collected data
Source: PLoS One. 2019 Oct 3;14(10):e0222605. doi: 10.1371/journal.pone.0222605 (PMC6776434; doi:10.1371/journal.pone.0222605)
Supplement: S1 Data — (XLSX) [file pone.0222605.s001.xlsx]

## Sheet: 工作表1
Age	sex	BMI	Treatment regimen	Creatinine (mg/dL)	eGFR	AFP (ng/dL)	Albumin (mg/dL)	AST (U/L)	ALT (U/L)	Total-Bilirubin (mg/dL)	platelet (109/L)	INR	HBsAg	HCV Genotype	HCV-RNA (IU/ml)	LSM (kPa)	interferon experienced	SVR, 0=non-SVR, 1=SVR, 2=unknown	excluded cases	active HCC	HCC
72.1808	F	27.3615	Viekirax+Dasabuvir	1.21	59	<3	4.17	46	64	1.6	155	0.98	N	1b	2284929		0	2	0		1
58.9096	F	22.8769	Sofosbuvir+Rib	1.03	55	8.1	4.52	29	20	0.9	177	1	N	2	197940	15.8	1	0	0		0
73.5288	F	21.3333	Viekirax+Dasabuvir	4.2	10	2.9	3.14	57	43	0.4	150	0.99	N0.61	1b	639274	14.9	0	0	0		0
67.5288	M	25.8645	Zepatier	4.15	15	3.5		61	46	0.5	109	1.05	N	1b	649220		1	0	0		1
58.1178	M	24.677	Zepatier	0.88	89	3.5	4.46	53	91	1.1	16.6		N	1b	420571	7.6	0		1		0
73.4767	F	16.8843	Zepatier	8.46	5	2.4	3.8	32	23	0.4	98	0.96	N	1b	45268	7.5	0	1	0		0
60.589	F	28.8415	Daclatasvir+Asunaprevir	0.72	82	<2.4	4.35	33	30	0.5	268	0.97	N	1b	2823403	6.3	0		1		0
57.3671	M	24.3911	Daclatasvir+Asunaprevir	0.76	106	6.9	3.77	71	59	2.8	69	1.12	N	1b	642529	18	1	1	0		0
83.9014	F	28.3741	Sofosbuvir+Rib	1.23	42	4	4.28	35	31	0.8	109	1.02	N	2	77060	12.1	0	2	0		0
62.4959	M	20.7967	Viekirax+Dasabuvir	0.98	78	3.7	4.45	36	68	0.8	148	1.01	N	1b	3876303	45	1	1	0		0
80.7342	F	30.2978	Viekirax+Dasabuvir	0.88	62	9.4	4.39	68	84	0.6	111	1.04	N0.45	1b	579986		1	0	0		0
66.1863	F	22.0953	Zepatier	0.82	70	13	4.55	91	130	0.8	136	1.04	N	1b	4135973	14.3	0	2	0		0
37.9699	M		Zepatier	0.7	126	7.9	4.32	72	55	1.4	147	1.05	N0.44	1a	1409842		1	1	0		0
66.6932	M	20.569	Daclatasvir+Asunaprevir	0.98	76	7.8	4.4	141	159	1.3	105	1.02	N	1b	710023	33.3	0	2	0	n	1
74.2082	M		Daclatasvir+Asunaprevir	0.92	80	8	4.3	37	47	0.7	175	1.02	N	1b	1642575	7.5	0		1		0
86.9616	F		Sofosbuvir+Rib->Harvoni	0.75	73	5874.2	3.27	102	60	0.5	81	1.09	N	6			0	2	0	y	1
74.9014	M	17.5425	Zepatier	0.78	97	5.5	4.73	41	29	0.5	287	0.97	N0.41	1b	1267435	7.4	0	0	0		0
69.6685	F	30.4577	Sofosbuvir+Rib	0.41	154	39.6	3.98	126	117	0.7	143	1	N	2	989967	27.7	0	0	0		0
82.5452	F	18.2894	Daclatasvir+Asunaprevir	1.02	52	18.5	3.67	63	68	0.4	147	1.07	N	1b	458778	9.6	0	1	0	y	1
62.4795	F	17.5566	Sofosbuvir+Daclatasvir	0.69	86	<2.0		31	20	1	161		N(WK12)	2	655409	5.8	0		1		0
79.8767	F	27.5556	Viekirax+Dasabuvir	0.99	54	13.4	3.45	91	69	1.4	105		N	1b	2902238		1	0	0		0
83.5014	M	18.0951	Sofosbuvir+Rib	1.36	50	5.1	4.19	65	57	0.8	54	0.99	N	2	319326	16.3	0	1	0	n	1
80.7918	F	24.7676	Viekirax+Dasabuvir	1.05	50	43.9	3.61	69	55	0.7	180	1.09	N0.4	1b	8721956	35.8	1	0	0	n	1
83.5288	F	20.0869	Zepatier	0.82	67	6.9	4.19	64	55	0.5	131	1.06	N	1b	1450292	24.8	0	2	0	y	1
82.1863	M	20.9572	Harvoni+Rib	2.26	28	3	3.2	36	13	1.3	58	1.11	N	1b	389243		0	2	0	n	1
84.3233	F	26.1249	Viekirax+Dasabuvir	0.7	80	50.7	4.11	64	69	1	145	1.05	N0.61	1b	460675	11.7	0	0	0		0
62.0521	F	24.0239	Daclatasvir+Asunaprevir	0.56	110	2	4.67	35	38	1.1	154	1.04	N(WK2)	1b	399663	10.1	0	0	0		0
68.6959	F	23.1009	Viekirax+Dasabuvir	0.65	90	249.8	4.07	72	86	1.5	72	1.18	N	1b	206480		0	1	0	y	1
65.5151	M	22.8653	Sofosbuvir+Rib	4.04	15	<2.0	3.88	31	28	1.6	52	1.1	N	2	4161595	43.8	1	2	0	n	1
74.4384	F	22.553	Sofosbuvir+Rib	1.01	54	12.7	3.97	65	49	0.5	82	1.02	N	2	85705	26	0	0	0		0
76.8548	F	20.6381	Zepatier	0.73	77	12.8	3.61	81	62	1.5	68	1.22	N	1b	238186	22.3	0	2	0	n	1
78.0795	F	24.8573	Viekirax+Dasabuvir	0.93	58	3.4	4.16	21	14	1.2	40	1.14	N0.39	1b	26569	21.3	0	2	0	n	1
78.8301	F	25.5594	Harvoni+Rib	1.25	41	8.8	2.69	50	23	1.5	152	1.22	N	1b	125124	26.3	0	2	0	n	1
65.6027	F	24.2187	Viekirax+Dasabuvir	0.65	91	5.2	4.57	51	57	1	63	1.11	N0.36	1b	4168898	17.1	0	0	0		0
57.8055	F	18.3655	Viekirax+Dasabuvir	5.85	7	2.4	3.62	30	20	0.4	214	1.01	N0.37	1b	2090185	47.2	0	2	0		0
74.7945	F	24.974	Viekirax+Dasabuvir	0.99	55	5	4.53	33	32	0.8	175	1	N0.33	1b	3101272	15.7	0	0	0		0
68.8192	F	21.1621	Viekirax+Dasabuvir	6.83	6	<2.0	4.37	28	24	0.8	109	1.01	N0.41	1b	145517	10.7	0	0	0	n	1
59.2712	M	21.9899	Viekirax+Dasabuvir	7.25	8	6.7	3.89	26	29	1	35	1.04	N0.41	1b	10446979	36.8	0	0	0		0
75.3534	F	22.5069	Viekirax+Dasabuvir	0.7	82	73.8	4.03	130	102	1.4	105	1.19	N0.41	1b	135755	10.1	0	0	0	y	1
63.5671	M	29.4118	Viekirax+Dasabuvir	0.9	85	8.1	4.27	43	59	0.8	246	0.99	N0.36	1b	433335	9.8	1	1	0		0
78.7753	F	27.8293	Zepatier	0.58	100	20.7	3	132	103	0.5	66	1.19	N	1b	781279	29.9	1	1	0		0
60.8767	F	22.3627	Harvoni	0.89	65	4.1	4.71	49	48	0.6	103	0.98	N	1b	2700351		1	1	0		0
67.6904	M	26.6645	Sofosbuvir+Rib	1.26	57	13.1	3.94	92	133	0.5	133	1.07	N	2	453997	45	0	0	0		0
81.3288	M	19.6123	Sofosbuvir+Rib	1.16	60	2.6	4.19	67	65	0.5	273	1.01	N	2	22240	8.1	0	0	0		0
63.9699	F	23.9621	Viekirax+Dasabuvir	0.64	93	2.9	4.44	39	39	0.5	111	0.99	N	1b	2302577	6.7	1	2	0		0
68.4055	F	25.2241	Viekirax+Dasabuvir	0.99	56	22.1	3.8	45	61	0.9	130	1.06	N	1b	4294193	27	0	2	0	n	1
90.8411	F	14.2687	Daclatasvir+Asunaprevir	0.82	65	7.4	4.17	42	22	0.8	161	1.05	N	1b	253296		0	2	0		0
62.5479	M	23.6614	Harvoni+Rib	0.51	164	<2.0	2.66	38	21	3.7	72	1.25	N	1a	171588		0	2	0		0
54.2685	M	25.9052	Harvoni+Rib	1.02	76	<3.0	3.75	145	119	1.1	157	0.98	N	1b	6465309		0	1	0		0
59.0877	F	27.998	Sofosbuvir+Rib	0.51	123	155	4.39	71	120	1.4	130	1.12	N	2	22431	38.5	0	1	0		0
82.3452	F	21.1702	Harvoni+Rib	0.73	76	<2.0	3.76	81	31	1.4	33	1.18	N	1b	1287967		0	1	0		0
70.2438	F	22.4323	Viekirax+Dasabuvir	0.61	97	3.1	4.77	25	34	1.2	86	1.05	N	1b	2317283	6.9	1	1	0		0
67.463	F	22.6409	Zepatier	0.6	100	58.5	3.54	98		1.9	69	1.17	N	1b	538385		1	1	0		0
61.8301	F	22.8996	Zepatier	12.9	3	4	3.51	27	18	0.2	239	1	N	1b	400322	5.9	0	1	0		0
59.1178	M	32.7056	Sofosbuvir+Rib	0.97	79	6.4	4.26	83	113	1.3	158	0.98	N	2	584849	15.5	1	0	0	n	1
75.9233	F	23.3401	Daclatasvir+Asunaprevir	0.92	59	10	3.84	131	61	1	133	0.93	N	1b	51693		0	1	0	n	1
78.2247	F	25.5051	Sofosbuvir+Rib	0.85	65	16.9	4.2	130	181	0.4	159	1.02	N	2	744229	17.3	0	1	0		0
65.0575	M	22.1757	Sofosbuvir+Rib+Daclatasvir(1+1	1.2	61	1098	3.21	55	34	1.1	72	1.16	N	2	1025674		0	1	0	y	1
56.3068	F	25.8626	Sofosbuvir+Rib+Daclatasvir(1+1	0.63	98	17.3	4.11	100	166	0.6	117	1	N	2	15040025	16.6	0	1	0		0
64.9863	M	24.8591	Viekirax+Dasabuvir	1.03	73	6.4	4.25	61	97	1	172	1.05	N	1b	2976651	11.7	1	1	0	n	1
60.6466	M	26.9187	Harvoni+Rib	0.64	127	4.5	4.16	46	70	3.6	118	1.12	N	1b	14988539		0	1	0		0
74.0438	F	24.8358	Viekirax+Dasabuvir	0.89	62	12	4.1	48	70	0.5	142	1.11	N	1b	1162596	17.3	0	1	0		0
73.7781	M	21.1972	Sofosbuvir+Rib	0.88	85	3.2	4.17	44	55	0.6	110	1.02	N	2	2439105	19	0	1	0	n	1
78.9699	M	21.2264	Sofosbuvir+Rib	0.88	84	2.8	4.07	74	70	0.5	212	1.28	N	2	377701	13.4	0	1	0		0
53.1315	M	33.4977	Viekirax+Dasabuvir+Rib	0.77	106	11.8	4.18	300	735	1.4	121	1.1	N0.53	1a	3804731	20.9	0	1	0		0
66.3753	M	28.2116	Sofosbuvir+Rib	0.98	76	2.6	4.51	27	29	0.7	487	1.08	N	2	4264494	9.1	1	1	0		0
75.8219	F	22.2222	Daclatasvir+Asunaprevir	0.69	83	8.2	4	34	37	0.8	299	1.04	N	1b	5170	14.3	0	1	0		0
73.9096	F	35.584	Daclatasvir+Asunaprevir	0.77	73	11.7	3.77	61	52	0.6	127	1.09	P579.9	1b	1604824	17.1	1	1	0		0
76.6301	M	20	Daclatasvir+Asunaprevir	0.91	60	<2.0	3.95	32	29	1	119	1	N	1b	9484		0	1	0		0
89.1726	F	25.2474	Sofosbuvir+Rib	1.25	54	6.8	4.25	60	74	1.3	107	1.05	N	2	157013	33.8	0	1	0		0
71.7288	M	18.9069	Viekirax+Dasabuvir	0.83	91	5	4.38	49	43	0.8	152	1.02	N	1b	4089754	10	1	1	0		0
77.2274	F	26.7405	Viekirax+Dasabuvir	0.66	87		4.12	40	36	0.7	158	1.07	N0.28	1b	3346168	22.3	0	1	0	n	1
72.3808	M	21.6128	Sofosbuvir+Rib	2.19	30	2.3	3.82	41	41	0.5	139	1.02	N	2	45987		0	1	0		0
78.2192	F	19.6249	Daclatasvir+Asunaprevir	0.84	66	15.1	3.61	70	57	0.9	37	1.12	N	1b	1641544		0	1	0	n	1
76.4082	M	24.5089	Viekirax+Dasabuvir	0.99	73	<2.0	4.59	25	33	0.9	155	9.8	N	1b	2569877	11.8	1	1	0		0
81.2932	F	25.4559	Sofosbuvir+Rib	0.68	83	7.5	3.96	39	40	0.6	126	1.05	N	2	163851	29.1	0	1	0		0
78.1452	F	18.9181	Sofosbuvir+Rib	0.54	109	2.6	4.49	43	39	0.8	181	0.97	N	2	1773093		0	1	0		0
51.7014	F	26.9513	Viekirax+Dasabuvir	0.8	75		4.39	140	98	1.2	206	1.09	N	1b	969988		0	1	0		0
75.063	M	21.6713	Viekirax+Dasabuvir	0.88	84	23.8		104	121	0.6	99	1.04	N	1b	2299459	7.9	1	1	0		0
71.4493	F	23.9781	Sofosbuvir+Rib+Daclatasvir(1+1	0.95	58	<2.0	4.51	21	15	0.4	220	0.94	N	2	5763586	8.4	0	1	0		0
66.6603	F	21.3675	Viekirax+Dasabuvir	0.54	113	2.9	4.21	47	62	1.1	38	1.07	N	1b	1567518	11.4	1	1	0		0
80.9096	M	22.3044	Zepatier	2.34	27	13.4	4.13	51	54	0.4	140	0.94	N	1b	149767	19.2	0	1	0	n	1
76.3781	M	27.5	Zepatier	1.19	59	8.6	4.09	43	71	0.5	84	1.09	N	1b	17430	26.3	0	1	0		0
78.463	F	20.3283	Zepatier	0.67	85	<2.0	4.6	44	52	0.5	126		N	1b	1072914	5.1	0	1	0		0
58.211	M	28.497	Sofosbuvir+Rib	0.85	93	10.5	4.72	51	67	1.7	98	1.15	N	2	2043106	45	1	1	0		0
74.8575	M	24.6751	Sofosbuvir+Rib	1.33	52	3.2	4.5	33	22	0.4	132	0.97	N	2	4644	6.7	0	1	0		0
66.1781	F	20.8117	Sofosbuvir+Rib+Daclatasvir(1+1	0.97	57	6.4	3.37	83	51	0.7	91	1.05	N	2	34633		0	1	0	n	1
73.6685	F	18.6793	Sofosbuvir+Rib+Daclatasvir(1+1	0.7	82	13.5	3.7	243	251	1.9	106	1.05	N	2	1225853	35.3	0	1	0	n	1
48.0822	M	27.3774	Zepatier	0.82	100	130.9	4.08	68	87	1	140	1.07	N	1b	453378	26	0	1	0		0
68.3836	F	25.2033	Harvoni	0.76	76	8.5	4.53	62	86	1.3	167	1.06	N	6	2389959	17.3	0	1	0		0
80.5973	F	21.5019	Viekirax+Dasabuvir	0.76	73	7.7	4.06	74	67	0.7	89	1.07	N	1b	263074	14.8	0	1	0	n	1
82.463	F	27.1183	Harvoni	0.73	76	4.1	3.52	30	8	0.9	202	1.02	N	6	195		0	1	0		0
82.5397	M	21.3395	Harvoni	1.74	38	<2.0	4.25	37	31	0.6	101	1.03	N	1b	490872	7.4	0	1	0		0
72.5014	F	33.7577	Daclatasvir+Asunaprevir	0.95	58	140.9	4.12	42	38	0.7	85	1.02	N	1b	2318624	27	1	1	0	n	1
72.6192	F	19.2277	Viekirax+Dasabuvir+Rib	1.34	39	16.1	4.13	43	50	2.4	33	1.17	N	1a	465346	26	0	1	0		0
58.463	M	20.8309	Zepatier	0.53	159	,2.0	3.74	42	34	1.5	62	1.2	N	1b	785034	20.8	0	1	0	n	1
59.926	F		Daclatasvir+Asunaprevir	0.78	75	22.9	4.2	136	267	0.8	149	1.11	N	1b	46328	20	0	1	0		0
75.9699	F	23.3664	Sofosbuvir+Rib+Daclatasvir(自)	0.92	59	2.7	4.29	25	19	0.8	254	1.04	N	2	9383514	10.3	0	1	0		0
64.9151	F	21.172	Sofosbuvir+Rib	0.67	88	4.5		235	315	0.6	152	1.02	N	2	5708	7.8	0	0	0		0
55.537	M	24.0741	Viekirax+Dasabuvir	1.4	52	2.4	4.74	51	61	1.1	127	1	N	1b	1984659	11.8	1	1	0		0
71.7123	M	22.4996	Sofosbuvir+Rib+Daclatasvir(1+1	1.37	51	<2.0	4.4	29	24	0.7	133	1.02	N	2	3537927	5	1	1	0	n	1
68.6959	M	26.4128	Zepatier	0.8	96	341.8	3.97	85	89	2	143	1.13	N	1b	1146303	25.4	0	1	0	y	1
60.1534	F	21.9321	Sofosbuvir+Rib	0.61	100	9.4	4.25	104	126	0.5	142	1.32	N	2	55625	15.8	0	1	0		0
52.5753	M	26.5731	Viekirax+Dasabuvir	2.09	33	8.6	3.11	220	131	0.9	149	1.08	N0.34	1b	8231	22.8	0	1	0	y	1
74.7151	F	28.4618	Sofosbuvir+Rib	0.78	72	4.3	4.27	80	76	1.1	98	1.02	N	2	80600		0	1	0		0
60.4603	F	21.0828	Viekirax+Dasabuvir	0.56	110	6.3	4.2	57	63	1.2	168	1.15	N	1b	729328	11.5	1	1	0		0
61.737	M	25.2433	Sofosbuvir+Rib	1.26	58	30	4.41	29	77	1	105	1.02	N	2	1294978	11.8	0	1	0		0
64.7644	F	22.0711	Daclatasvir+Asunaprevir	0.94	60	2.1	4.6	55	74	0.9	149	1.67	N	1b	2596853	11.6	0	1	0		0
28.926	M	23.0518	Sofvel	0.74	125	<2.0	4.57	42	79	0.5	107	1.02	N	2	1339454	4.9	0	1	0		0
41.5014	M	22.1462	Harvoni	0.75	115	10.3	4.17	93	97	1.1	158	1.08	N	6	7658257	17.1	0	1	0		0
68.211	F	20.729	Zepatier	3.88	16	3	4.2	79	42	1.7	93	1.02	N	1b	262685	14.5	0	1	0	n	1
50.4329	M	22.231	Viekirax+Dasabuvir+Rib	0.85	95	3.5	4.79	41	52	1.9	37	1.12	N	1a	73595	13.3	1	1	0		0
66.7726	F	32.4547	Viekirax+Dasabuvir	0.73	80	9.7	3.33	119	115	0.8	41	1.11	N0.41	1b	293619	75	0	1	0	n	1
58.8986	F	20.8147	Harvoni	0.51	103	2.6	4.17	61	70	1	127	1.07	N	6	832054	11.1	0	1	0		0
55.063	F	27.1816	Viekirax+Dasabuvir	1.11	51	5.9	3.94	51	46	0.7	138	1.19	N0.41	1b	2242306	21.3	1	1	0	n	1
62.1699	M	23.0518	Viekirax+Dasabuvir	0.96	78	9.1	4.48	86	189	0.9	86	1.07	N	1b	1051820	21.3	1	1	0		0
89.3562	F	22.2222	Viekirax+Dasabuvir	0.89	60	2.4	4.2	63	38	0.8	160	1.01	N	1b	1395478	8.6	1	1	0		0
66.6192	F	29.7724	Sofosbuvir+Rib	0.68	86	4.8	4.11	76	100	0.3	155	0.96	N	2	11117561	15.5	0	1	0		0
74.7507	M	24.977	Daclatasvir+Asunaprevir	0.77	98	3.4	4.23	57	57	1.1	131	0.98	N	1b	5551467	15.5	0	1	0		0
60.4904	M	26.26	Sofosbuvir+Rib+Daclatasvir(1+1	0.56	149	6.58	3.14	43	27	1.5	90	1.3	N	2	1536457		0	1	0		0
49.7973	F	21.1073	Sofosbuvir+Rib+Daclatasvir(1+1	0.85	71	2.7	4.21	41	53	0.5	137	1.02	N	2	2317844		0	1	0		0
82.0767	F		Sofosbuvir+Rib	0.69	81	4.1	4.24	54	37	0.7	95	1.05	N	2	11964	15.3	0	1	0		0
67.4575	M	25.6489	Viekirax+Dasabuvir			13		56	70	1.5	131	1.01		1b	1845792	10.5	1	1	0	n	1
73.526	M	25.1303	Sofosbuvir+Rib	1.36	51	2.6	4.57	39	44	1.3	127	1.02	N	2	2316536	15	0	1	0		0
70.4247	F	22.1003	Viekirax+Dasabuvir+Rib	0.5	122	4.5	3.97	69	66	1.3	53	1.2	N	1a	80927	20.9	0	1	0		0
81.0329	F	23.4959	Harvoni	0.75	74	110.6*	3.65	45	30	0.8	108	1.08	N	1b	3836007	8.9	0	1	0		0
67.9644	F	31.1004	Sofosbuvir+Rib+Daclatasvir(1+1	0.61	98	4.6	3.91	98	89	1.2	212	1.05	N	2	1665495	36.3	0	1	0		0
59.0247	M	31.5579	Zepatier	1.2	62	5.8	4.66	75	98	0.7	185	1.12	N	1b	6132465	21.3	0	1	0		0
65.726	M	25.1116	Harvoni	0.97	78	29.7	3.85	71	66	0.7	132	1.15	N	1a	25006	27	0	1	0		0
69.4137	F	33.1633	Viekirax+Dasabuvir	0.88	64	5.5	4.06	153	89	0.7	108	1.02	N0.45	1b	1155187	6.9	1	1	0		0
72.8658	F	33.2201	Sofosbuvir+Rib	0.94	58	7	4.26	44	52	1.1	144	1.02	N	2	844279		1	1	0		0
70.6301	F	24.7204	Zepatier	0.82	69	5.6	4.86	97	159	1.2	127	0.99	N	1b	1406783	12.9	0	1	0		0
79.2959	F	25.0657	Daclatasvir+Asunaprevir	0.82	67	5.2	4.41	68	68	1.2	108	1.01	N	1b	202648	12	0	1	0		0
70.7151	M	30.8365	Viekirax+Dasabuvir	0.79	97	18	3.5	179	194	1.4	86	1.22	N	1b	1827094		0	1	0		0
68.2411	F	26.2222	Viekirax+Dasabuvir	0.76	76	4.6	4.18	106	97	1.3	59	1.11	N0.46	1b	996374	46.4	0	1	0		0
63.3671	M	26.079	Harvoni+Rib	0.74	107	3	4.65	83	127	0.7	136	1	N	6	1216590		1	1	0		0
76.7288	M	26.223	Sofosbuvir+Rib	0.74	103	6.7	4.12	42	64	0.9	186	1.1	N	2	6404	11.6	0	1	0		0
73.9041	M	28.7431	Zepatier	1.37	51	4.4	4.1	71	96	1.1	228	0.97	N	1b	7154503	18.5	0	1	0		0
65.4548	M	21.8314	Harvoni	1.14	64	4	4.45	40	33	0.6	192	1.02	N	1b	20792	8.1	0	1	0	n	1
64.9479	M	29.9967	Viekirax+Dasabuvir	0.94	81	5.5	4.33	81	124	1.8	102	1.13	N0.32	1b	17619	26	0	1	0	n	1
68.6438	F	29.8941	Sofosbuvir+Rib+Daclatasvir(1+1	0.65	91	5.9	3.83	49	28	1.6	107	1.1	N	2	277653	50.5	0	1	0		0
63.0685	M	20.9042	Sofosbuvir+Rib	0.84	92	4.6	3.86	116	123	1.2	138	1.13	N	2	271331		0	1	0		0
63.1397	M	25.4012	Harvoni	1.13	66	4.1	4.75	37	46	0.5	258	0.96	P	1b	855709	12.5	0	1	0		0
68.0877	M	23.1084	Viekirax+Dasabuvir	1.04	71	2.8	4.2	55	48	0.7	132	1.04	N	1b	3839271		0	1	0		0
79.926	F	26.6093	Sofosbuvir+Rib	1.17	45	3.1	4.88	30	21	0.8	87	1.03	N	2	2134727	9.1	0	1	0		0
51.8712	M	24.677	Zepatier	0.99	79	3.5	5.08	49	62	1.4	15.9		N	1b	5267316	17.1	1	1	0		0
76.8548	F	29.4373	Sofosbuvir+Rib	0.7	81	6.9	4.09	30	26	0.9	170	1.03	N	2	104864	10.1	0	1	0		0
78.8959	M	25.9516	Sofosbuvir+Rib	1.31	53	3.7	4.12	30	31	0.4	215	1.05	N	2	931		0	1	0		0
67.1808	F	22.6251	Sofosbuvir+Rib	0.52	118	36.2	3.86	110	101	0.5	132	1.09	N	2	1767105	12.2	1	0	0		0
60.7781	F	24.0344	Viekirax+Dasabuvir	0.87	66	6.5	4.72	83	125	0.7	215	0.98	N	1b	2085340	8.8	0	1	0		0
53.137	M	21.7662	Viekirax+Dasabuvir	0.9	88	2.6	4.09	77	133	0.8	30	1.13	N0.50	1b	130082		0	1	0		0
67.5178	M	29.3878	Viekirax+Dasabuvir	0.83	89	4.5	4.8	26	32	1.3	149	1.09	N	1b	6518094	20.8	1	1	0		0
65.9562	M	21.83	Zepatier	0.9	84	<2.0	4.22	46	50	1.1	227	1.33	N	1b	47461	10.2	0	1	0		0
47.3397	M	30.3871	Daclatasvir+Asunaprevir	0.75	111	5.9	3.5	32	32	2.5	64	1.2	N	1b	365451	23.3	1	1	0		0
76.5507	F	21.083	Harvoni	0.55	107	5.5	4.2	51	50	0.5	168	1.01	N	1b	1660613	13.9	0	1	0		0
70.8247	M	27.1201	Sofosbuvir+Rib+Daclatasvir(1+1	1.06	69	3.2	3.75	44	70	1.2	68	1.1	N	2	907643	75	1	1	0		0
59.7041	M	31.1791	Sofosbuvir+Rib	0.85	72	3.1	4.25	27	28	2	47	1.08	N	2	7416		1	1	0		0
84.6685	M	23.9759	Sofosbuvir+Rib	0.88	83	6.7	4.33	76	58	1	151	1	N	2	101771	7.2	0	1	0		0
77.4438	F	25.3906	Daclatasvir+Asunaprevir	0.99	54	5.7	4.08	61	54	0.6	93	1.05	N	1b	5996699	26.6	0	1	0		0
62.8356	M	21.9671	Harvoni	1.19	62	2.8	4.87	80	87	0.9	96	1.22	N	1b	1033136		0	1	0		0
68.8438	F	21.9289	Sofosbuvir+Rib	0.63	94	3.3	4.38	68	58	0.6	180	1.04	N	2	1481156		0	1	0		0
59.7863	F	21.3382	Viekirax+Dasabuvir	0.89	70	3.3	4.14	51	39	0.8	148	0.99	N	1b	2672712	4.1	1	1	0		0
78.3123	M	22.1591	Zepatier	1.41	49	6.1	3.96	81	179	0.5	115	1.06	N	1b	948707	25.7	0	1	0		0
67.9589	F	23.8085	Harvoni+Rib	1.01	55	102.4*	2.68	171	154	0.9	83	1.23	N	1b	1166531	54.2	0	1	0		0
64.7397	F		Zepatier	0.43	148	<2.0	3.82	22	13	0.7	98	1.12	N	1b	249643			1	0		0
55.4986	M	23.0469	Viekirax+Dasabuvir	1.72	41	6	4.61	58	83	0.3	66	1.08	N	1b	591397	14.8	0	1	0	n	1
79.8959	F	23.7112	Sofosbuvir+Rib	0.69	82	4.2	4.26	54	41	1.1	76	1.03	N	2	5705668	33.3	0	1	0	n	1
76.3973	F	21.262	Sofosbuvir+Rib	0.66	87	4.5	4.27	28	8	0.7	123	1.06	N	2	1426	6.6	0	1	0		0
75.5205	F		Daclatasvir+Asunaprevir	0.63	92	18.9	4.21	119	101	0.9	149	1.12	N0.29	1b	910693		0	1	0		0
43.8767	M	18.152	Viekirax+Dasabuvir+Rib	0.8	105	<2.0	4.97	39	44	1.2	221	1.07	N	1a	19827	11	0	1	0		0
22.8329	M	29.1121	Sofosbuvir+Rib	0.64	155	2.3	5.09	183	574	0.6	179	1.06	N	2	4247141	14.6	0	1	0		0
66.9562	M	28.699	Sofosbuvir+Rib	1.03	72	9.2	4.48	55	66	1.3	145	1.07	N	2	10017864		1	1	0	n	1
68.9534	M	18.5901	Viekirax+Dasabuvir	0.94	80	2.6	4.81	70	43	1.3	131	1.09	N0.48	1b	7005685	11.8	0	1	0		0
79.8904	F	26.7068	Sofosbuvir+Rib	0.74	76	11.2	3.58	68	55	0.4	221	1.09	N	2	1086286	22.3	0	1	0	n	1
63.3479	M		Harvoni	0.73	108	5.4	3.75	52	29	1.1	83	1.07	N	1b	1666571		0	1	0		0
46.8575	M	23.1206	Harvoni	0.63	137	4.8	3.95	80	56	3.1	34	1.33	N	1b	1369948		0	1	0		0
82.3425	F	25.3227	Sofosbuvir+Rib	0.9	60	7.6	3.77	42	29	0.6	155	1.14	N	2	12639	35.3	0	1	0		0
66.9014	F	28.7201	Viekirax+Dasabuvir	0.62	96	5.1	4.29	47	64	1.9	99	1.09	N0.35	1b	830278	16.9	1	1	0		0
47.7342	M	26.2346	Viekirax+Dasabuvir+Rib	0.74	113	16.4	4.46	56	40	0.6	142	1.01	N	1a	1498772	21.1	1	1	0		0
77.0548	M	22.3081	Viekirax+Dasabuvir+Rib	0.87	85	3.8	4.35	32	41	0.7	118	1.09	N	1a	786695	12.1	0	1	0		0
79.2548	M	24.3231	Zepatier	1.15	61	<2.0	4.5	28	38	0.6	209	0.99	N	1b	6239	10.4	0	1	0		0
66.9014	M	21.6345	Sofosbuvir+Rib	0.72	109	<2.0	4.65	36	37	1.7	140	1.13	P	2	286603	12	0	1	0		0
46.5945	M	25.8478	Viekirax+Dasabuvir+Rib	0.69	123	39.4	3.44	197	234	1.6	94	1.13	N0.33	1a	1542913	46.4	0	1	0		0
64.2521	F	19.492	Sofosbuvir+Rib	0.76	77	24.2	4.33	127	151	0.8	62	1.13	N	2	2614561	27.4	0	0	0		0
67.3123	F	32.0464	Zepatier	0.93	60	2	4.58	49	63	1	212	1.02	N	1b	16762	7.9	0	1	0		0
49.8685	M	22.0932	Daclatasvir+Asunaprevir	0.92	87	5.8	4.4	32	34	0.7	144	0.98	N	1b	910887	23.3	1	1	0		0
70.4932	F	27.7008	Viekirax+Dasabuvir	0.85	66	43.1	4.29	59	60	1.1	125	1.02	N	1b	1622724	26.6	1	1	0		0
58.1151	F		Daclatasvir+Asunaprevir	0.54	116	16.4	4.1	88	107	0.9	51	1.05	P	1b	352299	19	1	1	0		0
68.8438	M	23.8437	Sofosbuvir+Rib	1.09	67	3.3	4.03	37	61	0.7	150	0.98	N	2	154308	9.6	0	1	0		0
59.3616	F	27.2972	Sofosbuvir+Rib	1.08	52	2.6	3.83	131	59	0.7	85	1.03	N	2	4657	34.3	0	1	0		0
65.3096	M	20.3244	Sofosbuvir+Rib	1.03	72	6.1	4.09	89	93	1.5	113	1.09	N	2	1166415		0	1	0	n	1
68.7863	M	19.5842	Zepatier+Rib(自費)	0.75	103	7.8	4.29	98	123	0.5	127	1.08	N	1b	8119826		0	1	0	n	1
65.2712	M	29.8191	Sofosbuvir+Rib	1.24	59	5.3	3.96	80	122	0.9	95	1.07	N	2	3332988	26	0	1	0		0
39.1151	M	26.1752	Harvoni	0.77	112	2.3	4.52	53	61	1.4	175	1.03	N	1a	221285		0	1	0		0
59.6164	F	29.3333	Sofosbuvir+Rib	0.48	132	5	4.21	77	106	1.2	120	1.06	N	2	137290		0	1	0		0
55.7397	M	20.1646	Harvoni+Rib	0.84	95	5.5	4.41	74	78	1.1	183	1.02	N	6	7217868	32.5	1	1	0	n	1
58.1918	M	25.8482	Harvoni	1.03	74	18.2	4.2	139	289	0.9	148	0.97	P	1a	355033	24	0	1	0		0
67.126	M	28.4005	Viekirax+Dasabuvir	0.91	88	14.8	4.11	70	97	1	146		N	1b	1125832	11.3	1	1	0		0
69.3123	F	20.5761	Zepatier	5.94	7	2	4.33	43	32	0.6	180	0.96	N	1b	113614		0	1	0		0
57.6603	M	22.8236	Sofosbuvir+Rib	0.84	94	30.7	4.06	172	290	0.7	169	1.03	N	2	52872	19	0	1	0	n	1
58.5589	M	27.2221	Sofosbuvir+Rib	1.1	69	7.7	4.2	93	165	0.8	188	1.01	N	2	3833835	14.1	0	1	0		0
70.4055	F	24.8508	Sofosbuvir+Rib	0.64	92	<2.0	4.49	29	20	1.3	85	1.07	N	2	4407204	15.4	1	1	0		0
42.6356	M	27.5134	Sofosbuvir+Daclatasvir	0.71	121	51.4	4.35	86	145	1.1	135	1.16	N	2	1629366	18.2	0	1	0		0
71.7123	F	28.125	Sofosbuvir+Rib	0.65	90	14.7	4.2	67	36	0.6	115	1.11	N	2	198188		0	1	0		0
66.8932	F	25	Viekirax+Dasabuvir	0.55	110	4.7	4.54	40	49	1.2	165	1	N	1b	452811	15.7	1	1	0		0
58.9644	F	22.3627	Zepatier	0.63	97	55.1	4.3	79	70	1.3	73	1.15	N	1b	4480940	32	0	1	0		0
48.1014	F	23.2512	Harvoni	0.54	120	8.7	4.11	63	75	0.6	122	1.1	N	6	2731171	26.4	0	1	0		0
57.3342	M	23.2335	Zepatier	0.97	80	3.1	3.95	64	54	0.3	172	1.06	N	1a	1133492	21.3	0	1	0		0
51.2027	M	23.5124	Zepatier	11.93	5	2.1	4.15	19	17	0.3	112	0.96	N	1a	4751	13.5	0	1	0		0
65.3233	M		Daclatasvir+Asunaprevir	0.8	97	16	4.5	70	62	0.9	81	1.19	N	1b	95327		0	1	0		0
53.4767	F	26.2013	Zepatier	0.73	83	7	4.62	59	89	0.9	144	0.97	N	1b	2419639	11.8	0	1	0		0
64.2822	M	25.7778	Viekirax+Dasabuvir	0.72	81	17.4	3.54	80	82	0.6	123	1.05	N	1b	1728906	12.3	0	1	0		0
73.3178	F	23.6128	Harvoni	0.68	85	167.7	3.4	65	62	0.7	98	1.22	N	1b	778670		0	1	0		0
74.6877	F	32.8731	Daclatasvir+Asunaprevir	0.79	71	560.8	3.59	36	25	1.3	100	1.11	N	1b	506221		0	1	0	n	1
75.2603	F	27.551	Harvoni+Rib	0.57	103	5.2	4.12	45	37	4	84	1.08	N	1b	2173290		0	1	0		0
65.3288	F	34.0922	Sofosbuvir+Rib	0.61	68	2.6	3.75	35	30	1.3	168	1.06	N	2	1091	27	0	1	0		0
65.9123	M	27.2327	Harvoni+Rib(自費)	1.03	72	23	3.89	61	75	1.8	98	1.05	N	1b	2035472	46.4	0	1	0		0
63.7644	M	22.6474	Viekirax+Dasabuvir	0.91	84	3.8	4.28	37	44	1	168	1.01	N	1b	1852247	9.9	1	1	0		0
70.2164	F	25.2536	Viekirax+Dasabuvir	0.66	89	2	4.32	31	32	1.1	125	1.03	N	1b	3874625		0	1	0	n	1
64.2932	F	28.8526	Sofosbuvir+Rib	0.71	83	115.3	3.82	158	201	0.8	104	1.14	N	2	468342	34.8	1	1	0		0
66.4301	M	20.8784	Harvoni	10.99	5	7.4	4.2	55	65	0.5	75	1.13	N	1b	4213877	36.3	0	1	0	n	1
52.463	M	19.5918	Viekirax+Dasabuvir	0.86	93	22.3	3.9	94	67	2.1	58	1.22	N	1b	34166	48	1	1	0		0
52.6466	M	25.7694	Viekirax+Dasabuvir	0.66	126	5.5	5.05	82	224	2.3	173	1	N	1b	2767961	12	0	1	0		0
60.737	F	22.4766	Viekirax+Dasabuvir	0.62	98	4.6	4.6	30	36	0.7	189	0.94	N	1b	11296885	15.3	1	1	0		0
45.0356	F	40.1829	Harvoni	0.69	92	2.3	4.52	36	30	0.7	104	1.08	N	1b	18053	26.4	0	1	0		0
73.9014	M	22.7871	Zepatier	1.3	54	3.6	4.65	66	71	0.8	103	1.03	N	1b	52997	18.2	0	1	0		0
65.9041	F	28.1006	Sofosbuvir+Rib	0.89	63	3.5	4.17	51	52	0.8	126	1.08	N	2	322708	10.4	0	1	0		0
81.3808	M	24.1672	Sofosbuvir+Rib	1.13	62	2.7	4.12	45	44	0.4	210	1	N	2	1486511	12.7	0	1	0	n	1
61.1479	F	23.9361	Harvoni	0.66	91	337.1	3.47	142	118	2.7	65	1.14	N	1a	2366678	50.5	0	1	0	n	1
62.5205	F		Daclatasvir+Asunaprevir	0.8	72	7.5		70	91	1.9	132		N	1b	10823819		0	1	0		0
57.5836	M	22.2681	Zepatier	1	77	25.3	4.18	75	126	1.3	142	1.1	N	1b	1629366	15.3	0	1	0		0
68.1836	M	20.7031	Daclatasvir+Asunaprevir	0.84	91	16	3.93	110	95	2.7	105	1.15	P17.53	1b	117223		0	1	0		0
59.7644	M	20.6871	Daclatasvir+Asunaprevir	1.43	51	3.7	4.24	27	14	0.5	174	0.94	N	1b	142944	10.7	0	1	0		0
57.4685	M	26.3656	Daclatasvir+Asunaprevir	0.8	100	2.9	4.88	26	29	1	214	1.01	N	1b	4415778	16.3	1	1	0		0
78.3808	F	30.2978	Zepatier	2.99	15	12.7	3.81	82	139	1	115	1.09	N	1b	3493344		0	1	0		0
56.8	M	21.9889	Harvoni	0.71	114	2.8	3.18	133	79	1.7	71	1.16	N	1b	1792701	38.5	0	1	0	n	1
69.3315	M	20.5457	Viekirax+Dasabuvir	0.64	124	23.8	3.84	184	141	1	342	1.06	N	1b	287866	25.4	0	1	0	n	1
57.2247	M	22.6311	Zepatier	1.22	61	5.2	4	48	31	1.3	89	1.15	N	1a	3187252		0	1	0		0
58.7068	M		Harvoni	0.91	85	3.1	3.71	53	27	1.4	127	1.07	N	6	130777	5.7	0	0	0		0
68.2137	M	25.8478	Sofosbuvir+Rib	0.94	80	12	4.13	44	29	1.5	94	1.21	N	2	6301151	32.4	0	1	0	n	1
63.5863	F	17.5057	Sofosbuvir+Rib	0.64	94	6.9	4.6	61	79	0.6	111	0.95	N	2	27095	8.1	0	1	0		0
35.674	M	27.2063	Harvoni	0.8	110	6	4.4	76	99	0.9	265	0.99	N	6	2698469	15.1	0	1	0		0
73.7644	F	25.3906	Sofosbuvir+Rib	0.39	161	21.8	3.97	33	17	0.8	131	1.05	N	2	5936		0	1	0		0
55.3123	M	27.7743	Harvoni	0.65	128	8.2	4.23	53	54	0.5	186	1.06	P	6	1191682		0	1	0		0
65.0329	M	28.3447	Viekirax+Dasabuvir			14.7		42	61	1.3	167		N	1b	3525880		1	1	0		0
65.9479	F	25.9645	Viekirax+Dasabuvir	0.66	90	3	4.5	32	39	0.9	171	0.96	N	1b	1180515	9.3	1	1	0		0
78.4932	M	24.235	Harvoni	0.96	76	5.9	3.72	55	86	0.5	192	1	N	1b	117576	18.6	0	1	0		0
63.3589	F	18.369	Daclatasvir+Asunaprevir	0.67	89	10.5	4.21	53	103	0.7	70	1.06	P	1b	279079	36.3	0	1	0		0
75.1205	M	19.3625	Sofosbuvir+Rib+Daclatasvir(1+1	0.67	116	2.3	4.12	49	52	1.4	131	1.03	N	2	288146		0	1	0		0
67.2877	M	26.1643	Sofosbuvir+Rib	0.9	84	2.6	4.36	80	118	0.9	160	1.02	N	2	457776	11.6	0	1	0		0
62.263	M	25.1532	Zepatier	1.74	40	<2.0	4.04	28	21	0.4	215	0.98	N	1b	2790358	12.4	0	1	0		0
80.674	F	23.3781	Sofosbuvir+Rib	0.77	72	11	4.01	145	184	0.4	118	1.02	N	2	90858	8.8	0	1	0		0
71.3753	F	27.3923	Viekirax+Dasabuvir	0.61	97	29.9	4.14	111	140	1	110	1.08	N0.43	1b	1635083	12.6	1	1	0		0
68.5342	M	23.4793	Daclatasvir+Asunaprevir	1.8	38	2	4.18	49	57	0.7	264	1.08	N	1b	13091279	16.9	0	1	0		0
69.9699	F		Daclatasvir+Asunaprevir	0.75	76	2.4	4.33	52	45	1	297	0.96	沒測	1b		6.4	0	1	0		0
77.063	F	24.4752	Harvoni	0.45	135	20	3.1	88	61	2.4	84	1.17	N	1b	1421786	16	0	1	0	n	1
62.7808	M	24.7409	Viekirax+Dasabuvir	0.7	114	12.2	4.16	164		0.1	169	1.01	N0.31	1b	1357370	13	0	1	0		0
68.8767	F	21.1621	Sofosbuvir+Rib	0.62	96	4.2		39	38	0.6	273	0.94	N	2	2770555	6.7	0	1	0		0
64.5425	M	27.6361	Daclatasvir+Asunaprevir	0.81	96	12.66			158	1	154	1.11	N(93年)	1b	327895		1	1	0		0
75.811	M	24.9971	Sofosbuvir+Rib	0.86	86	9.7	4.28	136	230	0.6	140	1.05	N	2	520486	21.8	0	1	0		0
73.1397	M	24.2123	Viekirax+Dasabuvir	1.1		4.3	4.37	69	122	0.7	161	1.05	N	1b	3870521		1	1	0		0
69.6849	F	26.6342	Sofosbuvir+Rib	0.67	87	3.2	4.66	23	20	0.5	221	0.98	N	2	9055339	9.5	0	1	0		0
63.6685	F	22.4589	Sofosbuvir+Rib	0.8	72	4.2	4.25	31	12	0.8	154	1.09	N	2	6389233	27.4	0	1	0	n	1
68.4767	F	24.4444	Viekirax+Dasabuvir	0.71	82	8.8	4.22	91	156	0.8	113	1.03	N	1b	3306615	12.5	1	1	0		0
76.9397	F	33.1975	Harvoni+Rib	0.79	71	34.8	3.14	79	55	2	19	1.32	N	1b	3843427		1	1	0	n	1
56.4548	M	23.6652	Viekirax+Dasabuvir	1.03	75	10.1		58	98	1.5	206	1.05	N	1b	5698003	10.4	0	1	0		0
73.4932	F	23.5556	Sofosbuvir+Rib	0.87	64	4.6	4.34	44	36	1.4	92	1.01	N	2	3028285	13.5	1	1	0		0
58.6247	M	28.5483	Viekirax+Dasabuvir	1.07	71	9	4.87	65	88	0.8	137	1.01	N0.35	1b	1638708	24.2	0	1	0		0
68.5973	F	19.5785	Sofosbuvir+Rib+Daclatasvir(1+1	1.7	30	7.6	3.23	50	43	1.6	48	1.07	N	2	997429	17.3	0	1	0	n	1
61.5068	M	19.2336	Harvoni	0.7	114	2.2	4.59	81	141	1.5	130	1.01	N	6	4104510	6.9	0	1	0		0
70.337	M		Viekirax+Dasabuvir	1.4	50	3.28	4.2	37	29	0.9	100		N	1b	10202466		0	1	0	n	1
64.4301	F	24.2836	Harvoni	0.54	114	70.2*	4.45	240	331	1.2	131	1.17	N	1b	3762801	21.5	0	1	0		0
77.0192	F	19.538	Zepatier	0.64	90	30	3.28	119	74	0.6	54	1.36	N	1b	143977	15.1	0	1	0	n	1
67.1699	M	22.7824	Zepatier	0.85	90	3	4.42	74	88	1	126	1.07	N	1b	5553	7.6	0	1	0	n	1
77.9425	F		Zepatier	0.67	85	6.9	4.2	55	37	1.2	107	1.07	N	1b	711277	7.9	0	1	0		0
72.5863	F	32.764	Zepatier	0.94	59	3.4	4.54	35	27	1.6	117	0.96	N	1b	728750	6.6	0	1	0	n	1
67.5233	F	25.6369	Viekirax+Dasabuvir	1.77	29	5.2	4.02	21	24	0.9	80	1.08	N0.42	1b	12778		0	1	0		0
69.1096	F	20.6905	Viekirax+Dasabuvir	7.45	5	4.1	3.94	30	24	0.4	75	0.95	N0.41	1b	14820447		1	1	0		0
54.4822	M	26.396	Viekirax+Dasabuvir	1.13	68	2.4	4.69	50	56	0.9	170	1.06	N	1b	7626479	11.6	1	1	0		0
62.4932	F	27.4077	Daclatasvir+Asunaprevir	0.64	94	2.8	4.39	27	31	0.9	172	1.02	N	1b	9026148	11.3	0	1	0		0
68.8877	M	27.774	Sofosbuvir+Rib	1	74	8.8	4.57	56	117	0.7	133	1.02	N	2	2928187	13.9	0	1	0		0
67.0301	F	26.3465	Daclatasvir+Asunaprevir	0.66	89	19	3.56	133	136	1	71	1.2	N	1b	1836806		1	1	0		0
81.8904	F	23.3762	Zepatier	0.71	79	14.6	4.24	59	64	1.1	239	0.97	N	1b	306714	10	0	1	0		0
59.4027	M	23.6099	Sofosbuvir+Rib	0.82	71	8.2	3.98	79	89	0.7	163	1.07	N	2	928277	13.8	1	1	0		0
55.8493	F	25.1953	Daclatasvir+Asunaprevir	0.44	148	4.21	3.28	44	52	0.5	227	1.08	N	1b	12449160		0	0	0	n	1
56.4192	F	21.0437	Sofosbuvir+Rib	0.74	81	4.9	4.39	39	33	0.9	186	0.9	N	2	947067	10.1	0	1	0		0
77.0411	F	30.4076	Viekirax+Dasabuvir	0.63	92	71.7	3.5	98	73	1.3	86	1.07	N	1b	77940	14	0	1	0		0
81.2082	F	24.7238	Viekirax+Dasabuvir	0.82	67	3.8	3.92	35	31	0.8	129	1.06	N	1b	991545	14.6	1	1	0		0
78.4301	M	21.3039	Viekirax+Dasabuvir	1.65	41	2.6	3.96	34	41	0.9	112	1.05	N	1b	1306449	11.7	1	1	0	n	1
63.7479	M	25.7117	Sofosbuvir+Rib+Daclatasvir(1+1	0.84	92	18.1	4.41	61	90	1.1	174	1.02	N	2	2790358		1	1	0		0
72.9973	F	21.5724	Sofosbuvir+Rib	7.91	5	2.1	4.1	59	60	0.6	133	0.94	N	2	64747	7.7	0	1	0		0
71.5205	M	21.6256	Sofosbuvir+Rib	0.85	89	2.2	4.46	31	38	0.9	104	1.05	P	2	4302270		0	1	0		0
75.9452	F	22.806	Harvoni	0.63	92	10.6	4.11	80	111	0.6	123	1.1	N	1b	98635		0	1	0		0
79.5671	F	21.6413	Harvoni	0.78	71	6.9	3.94	92	85	0.8	155	1.02	N	1b	1472037		0	1	0		0
65.4548	F	24.653	Viekirax+Dasabuvir	0.65	91	88.5	4.25	98	119	1.3	75	1.13	N	1b	1426883	36.8	0	1	0		0
73.5425	M	23.6614	Daclatasvir+Asunaprevir	1.27	56	5.4	3.98	68	72	0.5	128	1.05	N	1b	2788	17.5	0	1	0	n	1
72.4521	F	21.0007	Sofosbuvir+Rib	0.57	104	2.7	4.31	40	33	1	67	1.13	N	2	5008591	8.8	1	1	0		0
88.6411	M	18.5911	Sofosbuvir+Rib	0.93	77	2	4.55	50	31	0.9	109	2.08	N	2	2346		0	1	0		0
61.2603	F	32.4619	Daclatasvir+Asunaprevir	1.01	56	2.8	4.82	24	26	0.7	244		N(WK4)	1b	12042200	9.8	0	1	0		0
78.526	F	29.179	Sofosbuvir+Rib	0.71	80	8	4.31	79	126	0.6	212	1.06	N	2	194963	10.6	0	1	0	n	1
61.7726	F	24.0156	Harvoni	0.96	59	2.5	4.12	34	29	1.4	30	1.08	N	1b	2223326	35.3	0	1	0	n	1
65.9671	F	27.0091	Sofosbuvir+Rib	0.51	121	<2.0	4.27	45	38	1.3	116	1.02	N	2	2174756	7.2	1	1	0		0
76.6658	F	20.3926	Sofosbuvir+Rib	0.73	77	9.2	3.54	87	29	1.7	120	1.09	N	2	29438	20.2	0	1	0		0
67.8438	F	25.8022	Viekirax+Dasabuvir	1.03	53	50.5	3.93	114	95	0.6	158	1.02	N0.46	1b	1794806	14.4	0	1	0		0
76.274	M	21.8191	Sofosbuvir+Rib	1.14	62	<2.0	4.3	55	59	0.9	127	1.08	N	2	31959	4.9	0	1	0		0
73.7589	F	23.1111	Sofosbuvir+Rib	0.72	79	<2.0	3.68	94	124	0.6	161	1	N	2	89500		0	1	0		0
60.0247	F	25.1745	Zepatier	0.67	90	4	4.33	56	84	1.6	150	1.01	N	1a	3319725	10.3	0	1	0		0
80.0658	F	20.1087	Zepatier	0.76	73	12.3	3.43	81	77	1.4	71	1.08	N	1b	57419	35.8	0	1	0		0
58.5836	F	24.9587	Viekirax+Dasabuvir	0.65	93	7.6	4.63	223	305	1	166	1.09	N0.36	1b	4495618	27.4	1	1	0		0
69.4795	F		Sofosbuvir+Rib+Daclatasvir(1+1	0.65	90	12.6	3.75	65	47	1.7	50	1.05	N	2	222788		0	1	0	n	1
50.1562	F	21.7537	Harvoni	0.65	96	2.3	4.63	41	38	0.7	365	0.94	N	6	584129	4.9	0	1	0		0
66.2192	M	23.0532	Viekirax+Dasabuvir	0.91	83	6.3	4.5	45	61	1.3	203	1.03	N	1b	9997917	10.3	0	1	0		0
69.0356	F	31.7148	Sofosbuvir+Rib	0.8	71	2.9	4.43	32	26	1.2	144	1.11	N	2	24600	19.6	0	1	0		0
82.0055	M	21.9801	Sofosbuvir+Rib	1.04	68	17.5	3.78	76	96	0.6	130	0.97	N	2	1420	39.7	0	0	0	n	1
56.6521	F	22.8539	_x0002_Sofosbuvir+Rib	0.54	117	4.3	4.55	74	96	0.7	125	0.97	N	2	1734302		0	1	0		0
63.663	F	26.7296	Harvoni	0.53	116	8.5	4.18	60	37	0.7	118	1.02	N	1b	6664319	10.7	0	1	0		0
53.3479	F	26.2364	Sofosbuvir+Rib	0.85	70	37	4.05	140	170	0.5	135	1.07	N	2	294434	14.5	0	1	0		0
68.1616	F	28.2531	Sofosbuvir+Rib	0.88	60	6.4	4.59	42	31	0.8	118	0.99	N	2	3194031	13.1	0	1	0		0
67.6603	F	29.3005	Sofosbuvir+Rib	0.46	135	18	3.61	52	42	0.5	162	1.05	N	2	309537	12.2	0	1	0		0
74.3151	F	23.634	Viekirax+Dasabuvir	0.74	77	8	4.1	55	51	0.9	132	0.96	N0.37	1b	1971037	11.8	0	1	0		0
57.9151	F	23.8347	Sofosbuvir+Rib	0.67	90	20	4.49	102	81	1.7	147	1.2	P	2	27532	24.2	0	1	0		0
81.4466	F	24.6423	Sofosbuvir+Rib	0.85	64	4.1	4.28	119	153	1.2	182	1.05	N	2	4345	14.8	0	1	0		0
45.611	M	23.4292	Viekirax+Dasabuvir	0.82	101	68.2	4.61	139	241	0.8	125	1.14	N	1b	814380	24.8	1	1	0		0
63.5726	F	22.719	Viekirax+Dasabuvir	0.86	66	8.3	4.37	184	236	0.9	92	1.17	N	1b	671110	11.9	1	1	0	n	1
81.0384	F		Viekirax+Dasabuvir	0.52	113	66.1	3.3	107	95	0.8	85	1.14	N	1b	2769966		0	1	0	n	1
68.9671	F	27.3615	Sofosbuvir+Rib	0.72	80	33.5	4.16	169	181	1.8	154	1.15	N	2	3382	60.4	1	1	0		0
70.5534	F	28.8709	Sofosbuvir+Rib	0.99	55	7.8	2.95	51	57	1.7	47	1.37	N	2	11569	21.3	0	1	0	n	1
69.463	M	31.7132	Harvoni+Rib	0.72	108	2.8	4.03	33	27	1	175	1.08	N	1b	632643	6.8	1	1	0		0
79.8164	F	23.1542	Harvoni	0.58	100	7.7	4.43	89	98	0.9	109	0.99	N	6	61329	8.6	0	1	0		0
72.1973	M	31.25	Sofosbuvir+Rib	0.93	80	3.1	4.1	32	20	1.2	246	1.1	N	2	1637501	12.7	0	1	0		0
71.8356	F	22.8444	Zepatier	0.87	64	10.8	3.71	45	42	0.6	203	1.05	N	1b	1141554	10.1	0	1	0		0
53.9288	F	22.2222	Viekirax+Dasabuvir	0.55	115	7.4	4.63	171	263	0.6	136	1.11	N0.27	1b	628071	8.8	0	1	0		0
62.2767	M	24.9108	Viekirax+Dasabuvir	0.65	124	8.5	1.46	51	83	0.9	92	1.02	N	1b	192495	16	0	1	0		0
69.3781	F	30.478	Zepatier	0.5	119	32.3	3.33	107	99	1.3	120	1.19	N	1b	179311		0	1	0		0
70.1397	M	22.9864	Harvoni+Rib	1.18	61	209	3	60	38	2.8	91	1.11	N	1b	864553	8.5	0	1	0	y	1
75.4055	F	23.4224	Viekirax+Dasabuvir	0.76	74	4.9	3.96	85	82	0.8	34	1.09	N0.43	1b	1395615	59.3	1	1	0		0
76.811	F	26.6667	Viekirax+Dasabuvir	0.76	74	17.6	4.28	86	94	0.9	127	0.98	N0.27	1b	2716434	6.4	1	1	0		0
83.7507	F	27.8146	Sofosbuvir+Rib	0.89	60	6.4	3.97	163	209	1.1	173	1.1	N	2	40581	26	1	1	0		0
79.1589	F	12.8452	Zepatier	0.72	78	5.8	4.57	47	44	0.7	196	1.02	N	1b	4508093	17.3	1	1	0		0
63.7726	F	32.0161	Daclatasvir+Asunaprevir	0.65	92	4.8	4.33	43	47	0.9	285	1.01	N0.37	1b	57343	10.6	1	1	0		0
79.1041	F	22.5164	Sofosbuvir+Rib+Daclatasvir(1+1	1.3	40	4.5	3.2	85	47	0.8	131	1.09	N	2	21482	38.5	0	1	0	n	1
66.7233	M	27.128	Sofosbuvir+Rib	1.07	69	31.9	3.89	106	168	1.1	70	1.08	N	2	49712	14.8	0	1	0	n	1
65.611	F	17.9653	Harvoni	0.71	82	2.9	4.65	48	47	0.6	156	0.99	N	6	44045		0	1	0		0
63.8329	F	28.8889	Zepatier	0.63	95	21.6	3.98	71	79	0.4	200	1.02	N	1b	453956	16.8	0	1	0		0
57.1699	F	24.4444	Harvoni	0.37	180	2.7	4.1	45	57	0.9	201	1.02	N	6	258809	13.6	0	1	0		0
57.8849	M	24.2813	Viekirax+Dasabuvir	0.71	114	4.9	4.53	44	74	1.1	258	1.05	P403.9	1b	3026458	17.3	0	1	0		0
61.0493	F	29.5556	Sofosbuvir+Rib+Daclatasvir(1+1	0.8	73	28.5	3.93	161	168	1.3	125	1.07	N	2	413360		0	1	0		0
57.137	M	26.3329	Zepatier	0.69	118	7.4	4.46	29	31	0.9	185	1.02	N	1b	6073940	11.8	1	1	0		0
69.3863	M	18.8189	Viekirax+Dasabuvir	0.56	145	2.8	4.22	62	65	0.9	141	1.12	N	1b	1397231	7.3	0	1	0		0
76.8904	M	31.6158	Sofosbuvir+Rib	0.91	81	5.2	3.81	188	248	1.2	152	1.15	N	2	2823671	10.4	0	1	0		0
51.6027	F	20.3244	Viekirax+Dasabuvir	0.57	112	4.9	4.44	67	89	0.8	85	1.1	N	1b	693784	14.1	0	1	0		0
51.2192	M	29.4108	Harvoni	1.05	74	5.9	4.32	54	90	0.7	164	1.11	N	1b	949783	15.1	0	1	0		0
67.2027	M	22.6757	Viekirax+Dasabuvir	0.85	90	3.6	4.65	49	79	0.7	110	0.99	N	1b	919786	5.2	1	1	0		0
77.0027	F	23.2446	Viekirax+Dasabuvir	0.66	87	33.2	4	75	67	1.2	150	1.03	N	1b	211785	13.1	0	1	0		0
71.5342	F	23.1863	Sofosbuvir+Rib	1.11	48	7	4	190	133	1.5	146	1.12	N	2	4208	53.2	1	1	0		0
79.9397	M	29.1443	Daclatasvir+Asunaprevir	1.23	57	10.7	4.38	52	45	1	249	1	N	1b	797685	10.4	0	1	0		0
65.5644	F	22.6562	Viekirax+Dasabuvir	0.69	85	11.5	4.57	35	39	0.5	195	1.07	N	1b	501446	12.7	0	1	0		0
74.6329	M	29.7211	Zepatier	1.32	53	2.7	4.4	40	53	0.9	12.1	0.99	E	1b	1654453	6.7	0	1	0		0
59.6137	M	20.5126	Viekirax+Dasabuvir	0.78	102	5.6	4.41	96	188	1.1	92	1.06	P2422	1b	131000	11.8	0	1	0		0
80.3096	F	24.4305	Sofosbuvir+Rib	0.87	63	54.4*	3.65	167	127	1.1	121	1.1	N	2	2854529	45	0	0	0		0
65.9589	F	27.0598	Sofosbuvir+Rib+Daclatasvir(1+1	0.81	71	15.2	4.06	141	206	0.7	93	1.1	N	2	5594368	26	1	1	0		0
64.8274	M	19.8413	Viekirax+Dasabuvir	0.86	89	31	4.26	123	152	1.7	188	1.05	P	1b	1690368	15.4	1	1	0		0
65.8548	M	23.2438	Viekirax+Dasabuvir	1.05	71	6.2	4.06	55	72	1.4	155	1.17	N	1b	20911	12.1	0	1	0		0
62.7644	F	33.6749	Sofosbuvir+Rib	0.86	67	8.1	4.5	82	147	1.4	196	1.03	P	2	111857	21.3	0	1	0		0
60.3205	F	32.6991	Harvoni+Rib	0.59	104	6.87	2.66	51	28	2.5	61	1.43	N	1b	242799	27	0	1	0		0
77.1205	F	28.8415	Zepatier	0.71	80	11.4	3.21	100	53	1.5	98	1.09	N	1b	703367	46.4	0	1	0	n	1
58.263	M	23.7262	Sofosbuvir+Rib+Daclatasvir(1+1	0.81	98	15.4	4.51	37	38	1.2	81	1.07	N	2	42057	25.1	0	1	0		0
56.211	M	21.83	Viekirax+Dasabuvir	7.99	7	<2.0	4.05	20	34	0.6	148	1.05	N0.34	1b	13044	15.7	0	1	0		0
62.0082	F	21.6561	Harvoni+Rib	0.63	96	2.3	4.33	29	29	0.9	192	0.97	N	1b	5304416	4.5	1	1	0		0
78.9781	F	25.1532	Viekirax+Dasabuvir	0.74	75.7	57.9	4.3	117	131	0.9	90	1.07	N	1b	461222	26.3	1	1	0		0
63.0438	F	18.662	Viekirax+Dasabuvir+Rib	0.67	89	4.1	4.46	75	84	0.6	142	1.02	N0.42	1a	1236627		1	1	0		0
87.7452	F	20.5651	Harvoni	0.73	75	<2.0	4.55	34	19	0.8	182	1.01	N	1b	521742	4.9	0	1	0		0
75	M	23.6244	Viekirax+Dasabuvir	3.12	20	<2.0	3.95	37	29	0.4	112	1.06	N0.44	1b	291339	9.6	0	1	0		0
77.2822	F	21.4946	Sofosbuvir+Rib+Daclatasvir(1+1	1.17	45	6.9	3.99	74	67	0.4	125	1.16	N	2	536370	30.3	0	1	0		0
63.8055	F	23.6275	Sofosbuvir+Rib+Daclatasvir(1+1	0.7	84	2.2	4.54	66	112	0.9	140	1.06	N	2	59996	10.1	0	1	0		0
75.1507	F	25.2081	Daclatasvir+Asunaprevir	0.62	94	16.7	4.2	78	78	1.3	141	1.25	N	1b	1160571	21.5	0	1	0	n	1
77.1753	M	27.5256	Sofosbuvir+Rib	0.99	73	68.9	4.01	192	164	0.9	120	1.03	N	2	1051995	22.5	0	1	0		0
84.5452	M	22.1557	Harvoni+Rib	0.96	74	4.1	4.3	32	28	1.3	159	0.96	N	1a	5091	4.8	1	1	0		0
76.9562	F	23.2446	Daclatasvir+Asunaprevir	0.84	66	84.45	4.1	92	111	1.4			N(101年)	1b	985934		0	1	0		0
54.1342	F	17.3604	Daclatasvir+Asunaprevir	0.54	118	3.1	4.86	45	57	1.4	121	1.1	N	1b	1858725	8.6	1	1	0		0
43.3863	M	28.6353	Sofosbuvir+Rib	1.07	75	10.4	4.88	160	342	1.2	193	1.05	N	2	963887	10.3	0	1	0		0
72.1288	F	22.8715	Harvoni	0.59	100	2.2	4.4	45	33	0.9	163	1.03	N	1b	1753390		0	1	0		0
74.5918	M	24.0238	Zepatier	0.72	106	5.7	4.15	71	108	1.7	142	1.07	N	1b	1411922		1	1	0		0
63.3123	F	23.3091	Viekirax+Dasabuvir	0.65	92	3	4.66	98	133	0.9	189	0.96	N	1b	1719969	9.5	1	1	0		0
74.726	F	23.3432	Daclatasvir+Asunaprevir	0.76	74	2.2	4.59	36	44	1	102	1.03	N	1b	6012	6.1	0	1	0		0
80	F	23.6224	Zepatier	0.85	64	2.7	3.42	36	21	0.7	286	1.17	N	1b	217172	10	0	1	0		0
85.9096	F	18.1305	Sofosbuvir+Rib	1.05	50	10.2	3.77	77	71	0.8	263	1	N	2	8012	15	0	1	0	n	1
69.5808	M	20.0995	Zepatier	8.15	7	3.2	3.99	35	21	0.3	280	1.04	N	1b	1694690	9.5	0	1	0		0
73.6493	F	24.974	Viekirax+Dasabuvir	0.97	56	11	4.04	109	71	1.2	94	1.04	N0.44	1b	953149	22	0	1	0		0
65.5918	F	24.4444	Daclatasvir+Asunaprevir	1.23	44	7.5	4.89	46	32	0.7	181	1.07	N	1b	4353083		1	1	0		0
66.989	F	26.0226	Viekirax+Dasabuvir	0.58	104	5.3	3.9	99	101	1.3	69	1.13	P	1b	319877	22.5	1	1	0		0
65.0055	F	22.024	Sofosbuvir+Rib	0.53	116	6.9	4.35	83	69	1	150	1.21	N	2	3397401	15.5	0	1	0		0
69.3123	F	29.2123	Harvoni+Rib	0.82	69	19.8	3.1	60	28	0.9	87	1.03	N	1b	3021118	34.8	1	1	0		0
54.789	F	17.6421	Zepatier	2.19	23	4.4	4.25		44	0.8	81	1.03	P	1b	3336668	10.7	1	1	0		0
62.389	F	21.6606	Harvoni+Rib	0.67	89	25.8	4.34	90	84	1.5	62	1.06	N	1b	1309336	22.5	1	1	0	n	1
73.5233	M	17.9282	Viekirax+Dasabuvir	1.16	61.7	<2.0	4.5	37	30	1.1	217	1.08	N	1b	1908017	10.1	1	1	0		0
60.9041	F	24.3225	Viekirax+Dasabuvir	0.52	120	6.2	4.71	57	69	0.8	190	1.02	N	1b	218643	12.3	0	1	0		0
58.6438	M	24.7309	Harvoni	0.8	99	6.4	4.8	74	56	1.1	162	1	N	1b	12945156	13.5	1	1	0		0
73.7342	F	18.6667	Viekirax+Dasabuvir	0.75	76	10.9	4.44	106	154	0.6	160	0.94	N0.39	1b	482494	9.9	1	1	0		0
70.6164	F	24.4478	Sofosbuvir+Rib			10.1	3.8	69	47	1.7	73	1.14	N	2	1222075	35.3	1	1	0		0
79.3205	M	24.9918	Zepatier	0.81	92	13.7	4.1	103	126	0.9	120	1.1	N	1b	196013	35.3	0	1	0	n	1
68.9671	F	19.736	Daclatasvir+Asunaprevir	0.66	89	3.3	3.99	105	98	0.5	145	1.01	N	1b	388852	14.1	0	1	0	n	1
58.1945	F	27.9947	Sofosbuvir+Rib	0.58	107	6.2	4.07	195	148	2.2	229	1.15	P	2	88383	46.4	0	1	0		0
70.8055	F	27.3852	Viekirax+Dasabuvir	0.64	91	30	3.95	155	121	1.1	119	1.07	N0.38	1b	1177554	17.1	1	1	0	n	1
71.1644	M	23.0518	Viekirax+Dasabuvir	0.89	84	41.3	4.54	51	76	0.8	76	1.07	N	1b	5096049	22.3	1	1	0		0
65.1178	M	30.1497	Harvoni	0.96	79	3.2	4.05	41	58	0.7	199	1.06	P	1a	12824554	14.3	0	1	0		0
59.5945	F	23.3881	Sofosbuvir+Rib	0.93	62	15.2	4.57	110	146	0.9	112	1	N	2	919909	15.4	0	1	0		0
65.4712	F	22.8624	Viekirax+Dasabuvir	0.65	91	3.5	4.09	37	50	1.2	161	1.07	N	1b	895670	10.2	1	1	0		0
73.2164	F	29.7778	Viekirax+Dasabuvir	1.21	44	144.2	3.59	104	124	0.7	90	1.13	N0.45	1b	4495618	73.5	1	1	0	n	1
74.337	F	24.974	Sofosbuvir+Rib	0.87	64	2.3	3.79	166	142	0.9	101	1.01	N	2	36443	21.8	0	1	0	n	1
66.7397	F	22.9844	Sofosbuvir+Rib	0.67	88	2.4	4.29	98	123	0.5	171	1.06	N	2	3283394	8.1	0	1	0		0
60.0164	M	25.3843	Viekirax+Dasabuvir	1.22	61	8.3	4.42	119	177	1.1	125	1.12	N0.38	1b	3353761	9.1	0	1	0	n	1
74.3479	F	30.511	Harvoni+Rib	0.86	65	11.4	4.01	44	25	9.3	77	0.94	N	1b	1586209	43.5	0	1	0		0
64.0685	F	29.0603	Harvoni+Rib	0.47	123	10.2	3.14	113	81	3.2	47	1.27	P	1b	384740	44.3	0	1	0		0
60.7808	F	29.6	Zepatier	0.67	90	6.1	4.67	26	27	2	120	0.96	N	1b	4174150	7.1	0	1	0		0
74.1096	F	23.5086	Sofosbuvir+Rib	0.62	94	18.6	4.04	71	68	1.6	76	1.06	N	2	981595	21.1	0	1	0		0
75.9534	M	17.7999	Viekirax+Dasabuvir	1.03	70	<2.0	3.95	34	31	0.5	119	1.19	N	1b	2721079	8.6	1	1	0		0
75.3096	F	29.5525	Sofosbuvir+Rib	0.95	57	6.5	4.36	76	80	0.6	97	1.08	N	2	32667		0	1	0		0
77.7836	F	26.4383	Sofosbuvir+Rib	8.07	5	6.5	3.08	47	33	0.4	95	1.07	P	2	41303	35.8	0	1	0		0
78.1644	M	21.2891	Daclatasvir+Asunaprevir	1.02	71	5	3.91	93	174	0.5	133	1.07	P180.1	1b	2076887	17.3	1	1	0		0
58.7644	M	39.5644	Sofosbuvir+Rib	0.96	80	6.5	4.44	33	51	1.4	118	0.99	P	2	12014928		0	0	0	n	1
62.6	M	27.1491	Viekirax+Dasabuvir	1.1	68	6.1	4.32	81	146	0.7	134	1.06	N	1b	120817	9.9	0	1	0		0
59.0986	F	22.8928	Sofosbuvir+Rib+Daclatasvir(1+1	0.76	78	<2.0	4.57	54	98	1.1	158	0.94	N	2	80129	10.3	1	1	0		0
62.5205	F	25.2994	Viekirax+Dasabuvir	0.73	81	3.4	4.25	43	43	0.6	209	0.98	N0.47	1b	4285591	10	1	1	0		0
79.5836	F	22.4235	Sofosbuvir+Rib	1.55	32	4.2	4.08	48	41	0.4	146	0.99	N	2	359624		0	1	0		0
38.9863	M		Daclatasvir+Asunaprevir	11.2	5	4.3		35	46	0.6	197	1.1	P	1b	1205854		1	1	0		0
72.9123	M	20.202	Daclatasvir+Asunaprevir	0.69	112	5.3	4.07	64	47	0.5	177	1.09	N	1b	452811	8.3	0	1	0		0
67.7973	M	21.4844	Viekirax+Dasabuvir	0.94	80	56	3.9	83	117	1.6	79	1.04	N0.43	1b	1629367	27	0	1	0		0
71.9808	F	23.8222	Harvoni	0.72	80	60.1	3.93	199	126	0.6	143	0.97	N	1b	3446218	14.3	0	1	0		0
78.0274	F	24.7676	Viekirax+Dasabuvir	0.73	77	68.9	3.71	117	143	0.7	33	1.19	N	1b	1245375	35.3	1	1	0		0
65.5644	F	23.833	Viekirax+Dasabuvir	0.62	96	3.9	4.6	73	118	0.8	130	1.03	N	1b	184035	7.1	1	1	0		0
74.9233	M	20.7008	Zepatier	2.19	29	2.4	4.02	43	45	0.7	128	1.01	N	1b	2090408	7.3	0	1	0		0
70.3836	M	27.8852	Viekirax+Dasabuvir	0.8	96	16.3	4.03	57	54	1.1	85	1.05	N0.39	1b	6516498	66.4	0	1	0		0
61.9753	F	22.2219	Sofosbuvir+Rib+Daclatasvir(1+1	0.82	71	9.5	4.42	93	152	0.7	196	1.05	N	2	98762	7.6	0	1	0		0
63.5288	F	28.3771	Daclatasvir+Asunaprevir	0.64	94	38.5	3.39		140	1.5			N	1b	2486659		1	1	0		0
72.9726	F	26.9145	Sofosbuvir+Rib+Daclatasvir(1+1	0.87	64	7.8	4.12	110	119	0.7	131	1.01	N	2	277998	22.3	0	0	0	y	1
74.7945	F		Daclatasvir+Asunaprevir	0.81	69	40.9		83	113	1	98	1.07	N(91年)	1b	1874287		1	1	0		0
56.6466	M	25.5307	Harvoni	1.85	38	7.8	3.96	141	118	1.3	84	1.08	N	6	4522519	35.8	0	1	0	n	1
62.5397	F	20.0519	Sofosbuvir+Rib	0.93	61	3.5	4.4	99	118	0.7	104	0.99	N	2	237296	9.8	0	1	0	n	1
61.8274	F	22.3478	Viekirax+Dasabuvir	0.56	110	14.9	4.31	215	267	1.2	101	1.07	N	1b	1444533		0	1	0		0
65.8329	F	26.1158	Sofosbuvir+Rib+Daclatasvir(1+1	1.07	51	2.3	4.25	70	83	0.4	185	0.96	N	2	248766	12	1	1	0	n	1
50.2493	F	31.3518	Sofosbuvir+Rib+Daclatasvir(1+1	0.68	92	4.6	3.65	41	30	1.3	55	1.49	N	2	88217		1	1	0		0
64.663	M	28.7025	Sofosbuvir+Rib	1.21	60	6.4	4.31	119	145	1.4	90	1.02	N	2	162960	28.5	0	1	0	y	1
61.2575	F	25.3333	Viekirax+Dasabuvir	0.6	102	180.5	4.34	70	66	0.9	76	1.16	N	1b	930054	24.5	0	1	0		0
56.5699	F	20.83	Daclatasvir+Asunaprevir	0.48	134	10.02	4.09	113	117	1.3	143		N(WK20)	1b	5749225		1	1	0		0
59.4274	F	22.4766	Viekirax+Dasabuvir	0.66	92	6.6	4.74	86	113	0.9	171	1.01	N	1b	14326104	10.3	0	1	0		0
70.0767	F	33.9973	Sofosbuvir+Rib	0.83		11.1	4.37	106	82	1.9	140	1.17	N	2	1469618	18	0	1	0		0
67.6055	M	25.2035	Harvoni	0.87	87	11.1	4.49	120	144	0.8	179	0.98	N	1b	4155545	12.8	0	1	0		0
65.6493	F	24.1389	Viekirax+Dasabuvir	0.76	76	2.8	4.42	46	34	0.7	725	1.09	N0.38	1b	6524899	10.9	0	1	0		0
67.9205	M	23.4374	Sofosbuvir+Rib	0.9	84	5.2	3.81	75	155	0.7	149	1.1	N	2	1461625	10.1	0	1	0		0
60.5973	M		Sofosbuvir+Rib+Daclatasvir(1+1	0.98	78	11.7		162	303	0.7	105	1.1	N	2	429489		1	0	0	n	1
74.6027	M	23.2335	Sofosbuvir+Rib	1.19	60	4.4	3.56	98	108	1.6	129	1.14	N	2	54459	40.3	0	1	0		0
74.2164	M	24.8591	Viekirax+Dasabuvir	1.45	48	4.8	4.29	45	47	0.7	130	0.96	N0.62	1b	270559	11.7	1	1	0	n	1
65.4795	F	22.6667	Viekirax+Dasabuvir	0.76	76	3.4	4.67	45	118	1.4	107	1.08		1b	374	13.3	1	1	0		0
80.5288	F	23.4315	Harvoni	0.64	89	10	4.23	95	97	0.7	188	0.97	N	1b	1523615	5.6	0	1	0	n	1
80.863	F	18.2709	Sofosbuvir+Rib	0.69	82	7.2	3.92	111	76	0.5	163	1.02	N	2	112	9.7	0	1	0	n	1
75.5616	F	19.1309	Sofosbuvir+Rib	0.64	90	2.4	4.18	48	39	0.5	170	1.05	N	2	11100	7.7	0	1	0		0
68.3205	F	28.2194	Zepatier	0.69	85	2.2	4.29	33	42	0.8	199	1.05	N	1b	818588	12.2	0	1	0		0
68.4082	M	24.1415	Viekirax+Dasabuvir	0.79	97	4.8	4.44	75	97	1.1	208	1.07	N0.36	1b	2703715	15.4	1	1	0		0
65.4219	F	33.6266	Daclatasvir+Asunaprevir	0.91	62	9.8	4.06	56	78	0.9	95	1.08	N	1b	1605040	21.8	0	1	0		0
63.1425	F	23.7118	Viekirax+Dasabuvir	0.69	86	3.5	4.72	44	41	0.4	216	0.97	N	1b	6339549	10.4	1	1	0		0
76.063	F	34.5301	Sofosbuvir+Rib	0.95	57	<2.0	4.4	49	58	0.7	125	1	N	2	12680573	10.9	1	1	0		0
68.0247	M	25.6314	Sofosbuvir+Rib	0.9	84	9.5	3.91	87	79	1.4	193	1.03	N	2	211653		0	1	0		0
63.1123	F		Daclatasvir+Asunaprevir	0.37	177	2.18		50	64	2.2	312	1.01	N(WK24)	1b	4498466		0	1	0		0
67.6959	M	21.312	Sofosbuvir+Rib	1.05	70	4.4	4.53	46	54	0.6	165	1.01	N	2	95353	11.3	0	1	0		0
83.0411	F	23.0172	Sofosbuvir+Rib	0.7	80	7.3	3.89	115	114	0.5	102	1.15	N	2	7537282	69.1	0	1	0	n	1
51.0137	F	27.6638	Zepatier	0.7	88	5.3	4.51	39	66	0.9	160	1	N	1b	5010457	10.2	0	1	0		0
61.6411	M	22.8664	Harvoni+Rib	1.03	73	3.9	4.45	31	44	0.9	108	1.08	N	1a	103830		0	1	0		0
69.5534	F	28.9688	Sofosbuvir+Rib	1.26	42	8	3.56	94	106	0.8	132	0.99	N	2	145473	7.8	1	1	0	n	1
75.5644	F	27.6304	Viekirax+Dasabuvir+Rib	0.72	79	5.8	4.63	46	32	1.2	236	0.97	N0.44	1a	14250496	19.4	1	1	0		0
67.4329	F	29.6676	Harvoni	0.86	66	17.2	4.66	65	89	1.4	110	1.02	N	1b	4234506	14.6	0	1	0		0
68.4904	F	28.3771	Viekirax+Dasabuvir	1.3	41	29.7	4.71	57	57	0.9	216	0.96	N	1b	2355180	11.6	0	1	0		0
68.7699	F	25.7778	Viekirax+Dasabuvir	0.79	72	5.1	4.18	37	37	1	135	1.13	N	1b	717006	22.3	0	1	0		0
69.6493	M	21.4533	Viekirax+Dasabuvir	0.82	93	7.6	4.31	57	80	1	168	1.01	N	1b	113234	26	0	1	0		0
69.5041	F	30.3934	Sofosbuvir+Rib+Daclatasvir(1+1	0.73	79	5.2	4.38	141	298	0.9	97	1.07	N	2	666735	14.1	1	1	0		0
53.1753	F	29.4659	Sofosbuvir+Rib	0.62	101	2.7	4.2	39	41	0.3	224	1.99	N	2	1291857	12.2	0	1	0		0
65.1342	F	30.7571	Viekirax+Dasabuvir	0.81	71	3	4.35	81	114	0.6	214	1	N	1b	2437231	10.4	0	1	0		0
77.6849	F	24.7737	Viekirax+Dasabuvir+Rib	0.59	99	57.4	4.17	102	116	0.8	130	1.05	N	1b	1801214	16.8	0	1	0		0
67.2959	F	23.3056	Sofosbuvir+Rib	0.57	116	5.9	4.17	45	32	1.2	45	1.13	N	2	2305447		0	1	0		0
60.7342	F	25.5102	Viekirax+Dasabuvir+Rib	0.97	79	11.6	3.88	56	54	0.5	101	1.09	N	1a	139020		0	1	0	n	1
71.6027	F	23.6521	Sofosbuvir+Rib+Daclatasvir(1+1	0.83	68	150.4	2.89	187	188	1.7	40	1.27	N	2	973292		0	0	0	y	1
49.9507	M	24.3515	Harvoni	0.83	98	6.3	4.62	218	254	1.1	137	1.12	N	1b	3075486		0	1	0		0
55.2822	M	25.1267	Zepatier	0.94	83	4.5	4.67	52	84	1	230	0.99	N	1a	3886740	6.9	1	1	0		0
55.4521	F	25.8054	Viekirax+Dasabuvir	0.53	120	<2.0	4.24	46	61	0.9	193	1.14	P	1b	1965424	12.4	1	1	0		0
58.2904	F	36.738	Viekirax+Dasabuvir	0.68	89	8.1	4.64	120	92	1	172	1.09	N0.32	1b	5580773	20	1	1	0		0
81.2548	M	21.6075	Harvoni	1.11	64	3.5	3.95	121	200	0.3	165	1.09	N	1b	446665		0	1	0		0
70.1918	F	27.5556	Harvoni	0.83	68	6.2	5.09	43	41	0.9	121	1.02	N	6	1997081		0	1	0	n	1
56.9726	F	25.3333	Viekirax+Dasabuvir	0.59	105	6.2	4.33	41	40	1	208	1.03	N	1b	2495293	21.5	0	1	0		0
50.8384	M		Daclatasvir+Asunaprevir	0.86	94	4		31	30	1.7	193		N(WK2)	1b	1290055		1	1	0		0
71.326	F	19.4245	Zepatier	0.64	91	<2.0	4.62	82	70	0.6	110	1.15	N	1b	2609734	12.5	0	1	0		0
69.1397	M	26.6384	Harvoni	0.86	88	3.4	4.43	45	58	1.3	203	1.03	N	6	614925	13.3	0	1	0		0
81.8219	F	17.0874	Viekirax+Dasabuvir+Rib	0.88	62	8	3.58	52	38	0.5	157	1.03	N0.29	1a	1271330	5.9	1	1	0		0
58.3945	F	21.3127	_x0002_Sofosbuvir+Rib	0.55	113	6.5	4.09	78	91	0.5	252	1.01	N	2	182241	9.5	0	1	0		0
78.9178	F	28.0487	Sofosbuvir+Rib	1.03	52	5.6	3.8	80	63	1	87	1.08	P	2	3956588	48	0	1	0		0
67.9288	F	20.6285	Harvoni	0.54	112	7.6	3.19	56	45	1.3	85	1.03	N	6	2291748		0	1	0	n	1
63.1781	F		Viekirax+Dasabuvir	0.73	81	167.7	3.48	122	71	1.2	51	1.25	N	1b	941860		1	1	0	n	1
65.4493	F	27.5312	Viekirax+Dasabuvir	0.94	60	13.4	4.23	138	147	1.5	129	1.07	E(WK8P)	1b	397517	40.3	0	1	0		0
60.2932	M	25.3172	Harvoni	1.33	55	4.5	4.1	97	144	0.7	96	1.05	N	1b	1222770	16.6	0	1	0		0
66.8384	F	23.0997	Harvoni	0.61	98	59.9	4.41	28	19	1.7	106	1.03	N	1b	12826905	6.8	0	1	0	n	1
69.2	M	25.4651	Harvoni	1.61	43	3.7	4.01	30	29	0.6	36	1.13	N	6	250848	35.3	0	1	0	n	1
52.0548	F	20.2811	Zepatier	6.09	7	4.8	4.52	49	53	0.3	194	0.95	N	1b	156416	12.2	0	1	0		0
76.5507	M	24.493	Sofosbuvir+Rib	1.45	97	49	3.87	50	57	0.6	146	1.02	N	2	157403	13.5	1	1	0	n	1
60.9863	M	22.9402	Sofosbuvir+Rib	0.97	79	33.2	4.56	55	84	0.8	133	1.05	P	2	347849	12.4	0	1	0		0
56.0411	M	29.6889	Zepatier	0.95	82	4.6	4.62	52	76	0.9	203	0.94	N	1b	78958	10.2	1	1	0		0
59.1315	F	21.1206	Harvoni	0.86	68	2.2	4.68	49	50	0.8	194	1.04	N	1b	781640	4.4	1	1	0		0
68.9014	M	21.5379	Zepatier	10.88	5	3.02	4.11	30	42	0.6	102	0.91	N	1b	3289092		0	1	0	n	1
54.5151	F	28.1337	Sofosbuvir+Rib+Daclatasvir(1+1	0.79	76	2.1	3.74	34	25	0.8	114	0.97	N	2	150239		0	1	0		0
77.3753	F	26.1249	Sofosbuvir+Rib+Daclatasvir(1+1	0.82	68	4.6	4.3	42	42	0.7	72	1.07	N	2	1029139	21.5	1	1	0	n	1
50.674	M	24.7555	Viekirax+Dasabuvir	0.82	99	3.5	4.34	117	316	1	177	1.07	N	1b	6168540	5.9	1	1	0		0
63.5123	M	28.0102	Daclatasvir+Asunaprevir	0.84	92	6.3	4.23	42	91	1.7	150	1.12	N	1b	608746	16.3	1	1	0	n	1
81.3945	M	23.3355	Viekirax+Dasabuvir	0.87	84	6.2	3.79	60	73	0.8	274	1.08	N	1b	203384	14.6	0	1	0		0
72.789	F	29.4433	Harvoni+Rib	0.74	77	7.4	4.75	40	38	0.8	214	1.07	N	6	2635036	10.9	1	1	0		0
76.8466	F	22.2656	Daclatasvir+Asunaprevir	0.93	58	2.5	4.93	46	56	1.1	181	1.01	N	1b	3148	34.3	0	1	0		0
76.1671	M	24.1314	Sofosbuvir+Rib	0.83	90	7.6	4.29	45	29	1.3	121	1.12	N	2	1947074		0	1	0		0
82.5945	F	25.8551	Sofosbuvir+Rib	0.7	80	<2.0	4.27	45	27	1	154	1.02	P	2	5986524	14.3	0	1	0		0
62.537	F	24.0859	Zepatier	7.82	5	2	4.22	29	20	0.6	93	0.99	N	1b	160806	9.1	0	1	0		0
62.6192	F	24.3418	Viekirax+Dasabuvir	0.69	86	8.5	4.59	125	212	0.9	110	1.08	P	1b	3887262	7.4	1	1	0		0
72.0658	F	27.0258	Viekirax+Dasabuvir	0.61	96	12.5	4.16	61	53	1.2	115	1.05	N	1b	510134	11.8	0	1	0	n	1
77.2438	F	26.6934	Sofosbuvir+Rib	0.65	88	6	4.29	45	72	0.8	190	1.03	N	2	77521	28.8	1	1	0	n	1
64.4	F	31.2175	Viekirax+Dasabuvir	0.59	103	19.6	3.98	58	57	1.4	166	1.08	N	1b	858957	22.8	1	1	0		0
82.6548	F	18.3911	Sofosbuvir+Rib	0.66	86	11.1	3.92	104	115	0.7	137	1.03	N	2	71773	9	0	1	0	n	1
65.1178	M	27.2169	Viekirax+Dasabuvir	0.94	81	5.3	4.37	48	55	1.4	254	0.96	N	1b	3121146	10.4	0	1	0		0
87.2192	M	25.5102	Zepatier	1.09	64	5.7	3.97	43	49	0.8	130	1.02	N	1b	67790	10.3	0	1	0	n	1
78.8164	F	19.9962	Sofosbuvir+Rib	0.78	71	2.2	4.39	36	26	0.8	256	0.95	N	2	484923	13.3	0	1	0		0
71.8027	M	20.5035	Harvoni	0.91	82	<2.0	4.43	24	22	0.6	174	1.05	N	1b	274745	9.9	0	1	0		0
75.9014	F	26.3341	Sofosbuvir+Rib	4.19	10	6.6	4.4	30	33	0.6	174	0.95	N	2	71628	14.9	0	1	0		0
66.3288	F	23.7253	Viekirax+Dasabuvir	0.87	65	6.6	3.9	40	38	0.6	83	1.05	N	1b	105922	12.1	0	1	0		0
81.9452	M		Daclatasvir+Asunaprevir	0.96	75	3.4	4.1	86	105	0.6	107	1.12	N	1b	632529	17.8	0	1	0	n	1
68.0795	F	27.768	Zepatier	0.97	57	6.2	4.81	97	131	0.9	95	1.15	N	1b	32476	26.3	0	1	0		0
62.8082	F	22.2782	Sofosbuvir+Rib	0.54	114	7.5	3.93	306	269	0.7	159	1.11	N	2	5127779	8.6	0	1	0		0
81.7288	M	19.3284	Harvoni	1.3	53	2.3	3.64	38	19	1	180	1.04	N	6	984577	5.8	0	1	0		0
61.126	M	18.8272	Zepatier	7.27	8	<2.0	3.86	26	17	0.5	225	1.1	N	1b	54059		0	1	0	n	1
92.3425	M	21.1308	Harvoni	0.92	77	3.2	4.34	90	92	1	111	1.06	N	1b	44107	5.9	0	1	0		0
70.2932	M	21.0282	Harvoni	1.06	69	90.9*	3.76	72	52	0.9	30	1.16	N	1a	3674884	14.3	0	1	0		0
80.1671	F	27.5482	Viekirax+Dasabuvir	0.98	55	9.7	4.09	62	57	1.1	98	1.04	N0.38	1b	2617664	45	0	1	0		0
67.5836	F	20.7082	Sofosbuvir+Rib	0.92	61	17.7	3.64	100	126	0.7	111	1.05	N	2	1878419	14.1	0	1	0		0
65.1205	F	28.445	Viekirax+Dasabuvir	0.72	81	3.5	4.23	40	28	0.6	136	1.04	N	1b	3665433	54.2	1	1	0		0
76.0685	M	25.7001	Sofosbuvir+Rib	1.18	60	4.4	3.84	48	44	0.6	96	1	N	2	61870	48	0	1	0		0
65.4082	M	24.2776	Harvoni	1.37	52	<2.0		40	38	0.9	202	0.99	N	1b	3529147	4.6	0	1	0		0
58.8301	M	23.6033	Harvoni	1.08	70	3.3	3.9	46	46	0.8	84	1.02	N	1b	841714	12.2	0	1	0	n	1
60.4877	F	30.9156	Viekirax+Dasabuvir	0.56	110	5.7	4.1	55	59	0.7	109	1.13	N0.37	1b	135012	16.1	0	1	0		0
67.5781	F	24.9199	Viekirax+Dasabuvir	0.69	85	2.6	4.54	32	40	0.8	129	1.06	N	1b	3841870	10.8	1	1	0		0
63.663	F	22.1519	Zepatier	0.76	77	8.9	4.44	70	53	1.64	136	1.03	N	1b	3951401	17.1	0	1	0		0
67.337	M	24.1562	Sofosbuvir+Rib	0.75	104	21.5	3.46	105	98	1.3	174	1.06	P	2	1996588	13.2	1	1	0		0
62.7945	M	19.8328	Sofosbuvir+Rib	0.8	98	5.6	4.53	200	145	0.7	82	1.11	P	2	557866	7.8	1	0	0		0
68.011	F	19.0178	Sofosbuvir+Rib	0.57	105	4.2	4.3	109	132	0.9	163	1.06	E		469177	12	0	1	0		0
70.9068	M	21.9076	Viekirax+Dasabuvir	0.79	97	17.5	4.1	35	49	1	146	1.02	N	1b	3628285	11.8	1	1	0	n	1
82.3973	M	29.5707	Sofosbuvir+Rib	1.04	68	5.9	4.61	28	26	1.2	162	1.06	N	2	9918305	7.1	0	1	0		0
74.5233	M	27.7076	Harvoni+Rib	0.98	75	9.7	5.05	33	40	0.8	174	0.96	N	1b	5858153	14.4	1	1	0		0
64.2219	F	30.8683	Sofosbuvir+Rib+Daclatasvir(1+1	0.62	97	12.5	4	54	89	0.6	124	1.04	N	2	2451908	14.3	0	1	0		0
58.6986	F	32.4557	Zepatier	1.53	35	92.2	3.72	55	65	0.6	86	1.08	N	1b	101910	24.2	1	1	0	y	1
65.4795	M	23.341	Sofosbuvir+Rib	1.1	67	10.5	4.26	54	69	0.8	181	1.02	N	2	25218	10.2	0	1	0		0
65.8603	F	21.9076	Viekirax+Dasabuvir	0.77	75	3.1	4.66	30	31	0.3	181	1.04	N	1b	11414200	10	0	1	0		0
75.8986	F	26.5932	Sofosbuvir+Rib	1.42	36	4		36	38	1.3	137	1	N	2	5983771	14.9	0	1	0		0
78.4795	M		Viekirax+Dasabuvir	0.86	86	4.4	4.24	44	46	0.9	140	1.05	N	1b	5075518	10	0	1	0		0
63.3644	F	18.9524	Harvoni	0.63	95	4.85	4.65	42	42	1.1	146	1	N	1b	2416518	40.9	0	1	0		0
52.4658	F	21.7711	Harvoni	0.71	86	5.2	3.66	46	49	0.3	210	1.02	N	1a	229609	18.2	0	1	0		0
76.7973	F	25.051	Zepatier	0.8	70	27.1	3.3	357	65	0.8	60	1.1	N	1b	995990	13.8	0	1	0	y	1
75.3945	M	20.7967	Sofosbuvir+Rib	1.4	99	2.9	4.26	41	41	0.8	134	1.07	N	2	3737502		0	1	0		0
46.7315	F	21.5076	Sofosbuvir+Rib	0.53	104	2.2	4.55	293	451	0.4	183	1.05	N	2	1645162	6.3	0	1	0		0
58.6767	M		Daclatasvir+Asunaprevir	0.95	81	32.5	4.41	90	147	1.1	65	1.09	N	1b	725750		0	1	0		0
66.5315	M	22.5896	Viekirax+Dasabuvir	1.02	73	416.5*	4.26	146	156	1	133	0.98	N	1b	9990121		0	1	0	y	1
85.2603	F	33.7604	Viekirax+Dasabuvir	0.82	66	11.3	4.07	77	70	1	101	1.06	N	1b	2207923	16.3	0	1	0		0
79.8164	F	22.7859	Sofosbuvir+Rib	0.71	79	32.4	3.94	136	142	0.8	124	1.15	P	2	165982	14.6	0	1	0		0
71.5233	F	25.0553	Sofosbuvir+Rib	0.71	81	3.4	3.57	75	70	0.7	99	1.15	N	2	112692	13.6	0	1	0		0
65.263	M	23.3787	Viekirax+Dasabuvir	0.93	82	29.2		111	77	1.1	187	1.05	N0.50	1b	1702231	14.9	0	1	0		0
70.737	F	22.5115	Zepatier	0.67	87	4.5	4.53	93	98	1	145	1.05	N	1b	215321	10.8	0	1	0		0
66.2466	F	25.3083	Sofosbuvir+Rib	0.75	77	3.9	4.55	34	23	1.2	99	1.09	N	2	5254977	35.3	1	1	0	n	1
50.4411	F	25.4207	Harvoni	0.77	79	16.3	4.19	51	50	1.1	72	1.13	N	1a	4099682	50.5	0	1	0		0
39.5479	M	30.4218	Daclatasvir+Asunaprevir	0.84	102	7.3	4.6	192	467	1	244	1.12	N0.53	1b	2281348	9	1	1	0		0
60.6493	F	28.8044	Harvoni+Rib	0.5	126	120.5	3.05	118	73	2	60	1.23	N	1b	1254976		0	1	0	y	1
70.1151	F	24.2815	Sofosbuvir+Rib	0.74	78	20.8	4.35	122	166	0.7	134	1.04	N	2	4399442	12	0	1	0		0
66.0575	F	31.0753	Viekirax+Dasabuvir	0.77	75	11.6	4.48	66	94	0.9	129	1.07	N	1b	648303	12.3	1	1	0	n	1
64.8877	M	25.8457	Sofosbuvir+Rib	1.03	73	9.5	4.65	117	211	0.9	157	1.07	N	2	1102708	10.5	1	1	0		0
59.674	M	29.7609	Viekirax+Dasabuvir	0.8	99	16.8	4.21	105	106	1.6	69	1.28	N0.38	1b	161469	35.3	1	1	0		0
68.3151	F	22.806	Sofosbuvir+Rib	0.49	126	114.5	3.38	140	110	1.6	85	1.13	N	2	1653302	34.3	1	1	0		0
41.0411	M	27.0902	Harvoni	1.01	81	3.1	4.54	48	90	0.8	207	0.99	N	1b	2623234	10.4	0	1	0		0
72.3342	F	20.3445	Sofosbuvir+Rib+Daclatasvir(1+1	1.21	44	8.3	3.97	141	124	0.4	137	1.03	N(100年)	2	244817	48.8	0	1	0	n	1
62.1644	M	21.1325	Viekirax+Dasabuvir	1	76	2.3	4.48	64	128	1.1	102	1.02	N0.44	1b	354136	17.6	0	1	0		0
44.9753	F	28.1679	Sofosbuvir+Rib	0.5	133	2.7	4.72	21	24	0.9	253	0.9	N	2	2831398	6.4	0	1	0		0
66.3562	M	24.9706	Harvoni+Rib	0.82	94	5.2	4.25	32	29	1.2	219	1.12	N	1b	7246572	19.2	1	1	0		0
68.1671	F	19.2131	Sofosbuvir+Rib	0.64	92	33.9	4.12	127	127	0.7	169	1.07	N	2	3577574	10.3	0	1	0		0
61.5562	F	28.4944	Sofosbuvir+Rib	0.73	81	4.5	4.42	81	122	0.7	155	0.99	P	2	1164460	9.6	0	1	0		0
70.7452	F	28.8415	Viekirax+Dasabuvir	6.8	6	2.7	4.22	31	26	0.3	171	0.96	N	1b	637769	17.8	0	1	0		0
61.2658	F	27.1106	Sofosbuvir+Rib	0.77	76	7	3.67	68	71	1.3	50	1.14	N	2	1898459	4.8	0	1	0		0
57.6548	F	24.1672	Viekirax+Dasabuvir	0.46	140	19.7	4.6	170	295	1.1	122	1.25	N0.47	1b	117827	25.4	1	1	0		0
67.8329	M	26.5338	Viekirax+Dasabuvir	1	74	14.2	4.28	156	226	1.3	177	1.11	N	1b+6	70392	23.6	0	1	0		0
64.3397	M	21.83	Daclatasvir+Asunaprevir	1.1	67	2.1	4.54	39	46	1.1	99	1.07	N	1b	2555716	11.4	1	1	0		0
46.9753	M	25.3515	Viekirax+Dasabuvir	0.89	92	19.7	4.49	124	186	1.4	100	1.07	N0.34	1b	554847	17.3	1	1	0		0
60.7534	M	23.5834	Harvoni+Rib	0.82	96	8.3	2.75	89	55	1.4	112	1.14	N	1b	1484724	38.6	0	1	0		0
49.211	M	38.5675	Sofosbuvir+Rib	0.82	100	2.9	4.32	51	61	1.1	128	1	N	2	15626814		1	1	0		0
69.1671	M	30.1555	Sofosbuvir+Rib	0.84	91	9.3	4.24	62	65	0.4	263	1.09	N	2	62885	19.1	0	1	0		0
79.6466	F	23.7253	Viekirax+Dasabuvir+Rib	0.83	66	15.8	3.84	303	298	1.6	65	1.07	N	1a	2070870		1	1	0	n	1
80.4877	F	21.7778	Viekirax+Dasabuvir	0.51	116	15	4	134	143	0.9	94	1.07		1b	4360779	10.3	1	1	0		0
65.1781	M	22.4698	Daclatasvir+Asunaprevir	0.93	82	450.17	3.2	107	137	1.5	83	1.19	N(102年)	1b	1521768		1	1	0		0
83.9205	M	24.5726	Harvoni	2.79	22	2.5	3.7	48	40	0.4	75	1.04	N	1b	2221559	45.7	0	1	0		0
81.3205	F	21.4914	Sofosbuvir+Rib	0.88	62	31.1	4.21	79	79	1	159	1.06	N	2	1012920	12.3	0	1	0		0
72.811	F	22.8423	Harvoni	0.85	66	2.1	4.24	16	15	1	223	0.98	N	1b	2297218	10.1	0	1	0		0
50.4521	M	22.7272	Viekirax+Dasabuvir	1.01	78	3.1	4.59	60	63	0.8	222	0.95	N	1b	9970269	8	0	1	0		0
45.0877	M	31.0328	Zepatier	0.97	84	4.8	4.19	108	257	0.8	226	1.08	N	1b	34504	14.8	0	1	0		0
56.5781	F	22.2137	Viekirax+Dasabuvir+Rib	0.61	101	3.8	4.33	99	163	0.6	176	1.05	N0.43	1a	2465468	10.3	1	1	0		0
51.6712	F	19.8953	Sofosbuvir+Rib	0.58	109	7.2	4.8	81	136	1.1	175	1.02	N	2	326164	10.5	0	1	0		0
85.4411	F	26.5625	Zepatier	1.01	70	7.3	3.77	49	66	1	187	0.99	N	1b	83356	14.6	1	1	0	n	1
70.1644	F	35.8564	Viekirax+Dasabuvir	0.6	99	9	4.27	33	33	1.2	208	0.94	N	1b	7795357	9.9	1	1	0		0
75.6521	M	19.3364	Sofosbuvir+Rib	0.87	63	<2.0	4.28	64	75	1.2	190	0.99	N	2	1212872	16.9	0	1	0		0
83.937	M	23.7517	Sofosbuvir+Rib	1.28	54	53.6	3.99	140	145	1.1	105	1.1	E	2	556156	20.5	0	1	0		0
77.211	M	28.2828	Viekirax+Dasabuvir	0.84	89	134.5	4.03	109	141	1.4	99	1.1	N	1b	392668	22.3	1	1	0	n	1
69.9452	F		Daclatasvir+Asunaprevir	0.6	99	13.5	4.22	68	86	0.9	131	1.12	N	1b	4232292	14.1	0	1	0		0
64.8932	F	22.1386	Zepatier	0.61	99	71	3.3	151	140	1.3	73	1.19	N	1b	890132	69.1	1	1	0		0
61.3178	M	24.9108	Viekirax+Dasabuvir	9.4	6	3.3	4.26	34	39	0.7	97	1.02	N	1b	9446282	22	1	1	0		0
68.4877	F	24.8329	Harvoni	1	55	2.1	4.41	22	19	1	237	0.95	N	6	3875406	7.8	0	1	0		0
50.0877	M	25.5456	_x0002_Sofosbuvir+Rib	0.98	81	13.9	4.18	60	92	1.4	114	1.06	N	2	2001755		0	1	0		0
68.3671	F	19.9792	Zepatier	0.61	97	2.1	4.35	39	29	1.5	145	1	N	1b	6605856	6.8	0	1	0		0
55.0986	M	20.4382	Viekirax+Dasabuvir	0.8	100	<2.0	4.5	42	76	1.1	249	0.97	N0.44	1b	718693	14.6	0	1	0		0
49.4356	M	21.4752	Harvoni	0.72	116	35.6	4.16	63	109	1.5	104	1.21	N	6	6283486	26.3	0	1	0		0
55.4219	F	28.8044	Daclatasvir+Asunaprevir	0.61	102	2.6	3.99	45	34	0.9	84	1.14	N	1b	3284163	10.8	0	1	0		0
65.3973	M	26.0415	Sofosbuvir+Rib	0.88	87	3.6	4.85	69	121	0.6	181	1.02	N	2	2556672	16.5	1	1	0		0
80.6329	M	18.4532	Harvoni	0.96	75	6.8	3.76	45	57	0.7	179	1.02	N	6	105071	21.1	0	1	0		0
60.4986	M	23.4449	Sofosbuvir+Rib	0.78	101	<2.0	4.34	57	56	0.5	186	1.07	N	2	25586	12.2	0	1	0		0
63.7151	F	42.2497	Sofosbuvir+Rib	1.08	51	3	3.58	20	17	0.4	145	0.97	N	2	100000000	14.3	1	1	0		0
62.3973	F	22.5	Viekirax+Dasabuvir	0.6	101	4.2	4.12	58	67	0.8	89	1.05	N0.43	1b	388620		0	1	0		0
69.2164	F	29.103	Zepatier	0.88	64	4.2	4.41	37	29	0.8	130	1.01	N	1b	302551	7.8	0	1	0		0
61.0164	M	28.6048	Viekirax+Dasabuvir+Rib	0.66	123	64.3	3.71	113	177	1.3	90	1.06	N0.39	1a	5730340	48	1	1	0		0
63.4274	M	25.1359	Daclatasvir+Asunaprevir	0.78	101	11.9	4.18	98	116	0.8	135	1.05	N	1b	1166709		1	1	0		0
70.7397	M	20.1951	Harvoni+Rib	0.92	81	3.7	4.65	40	49	0.8	166	0.99	N	1b	8170698	6.2	1	1	0		0
58.7233	M	27.4506	Viekirax+Dasabuvir	0.76	105	12.1	4.09	144	251	1	55	1.04	N	1b	475780	26.3	1	1	0	n	1
67.5507	F	32.0513	Viekirax+Dasabuvir	0.71	82	7.9	4.07	57	74	1	88	1	N	1b	2536833		1	1	0		0
60.2712	M	30.064	Harvoni	0.95	81	2.8	4.04	54	82	0.7	112	1.01	N	1a	1737542	6.9	0	1	0		0
60.9233	M	21.7826	Viekirax+Dasabuvir	0.85	92	3.2	4.66	28	46	0.9	148	1.1	N	1b	3674	16	0	1	0		0
47.1945	M	28.9062	Viekirax+Dasabuvir	1.08	73	10.7	4.71	47	69	1.1	123	1.09	N	1b	5995555	15.1	1	1	0		0
61.0795	F	24.8803	Sofosbuvir+Rib+Daclatasvir(1+1	0.55	112	3.7	4.03	146	165	1.2	69	1.12	N	2	16362		0	1	0	n	1
55.2055	F	22.2222	Daclatasvir+Asunaprevir	0.65	95	2.2	4.45	63	47	0.6	142	1.01	N	1b	2793286	7.1	0	1	0		0
71.9096	F	29.758	Daclatasvir+Asunaprevir	0.63	93	9.71	4.1	71	50	2.4	174	0.8	N(FU29)	1b	2121418		0	1	0		0
64.3123	F	28.3771	Viekirax+Dasabuvir			4.2	4.51	33	36	0.8	146	1.01	N	1b	2368795	10.1	1	1	0		0
53.3534	F	22.4615	Sofosbuvir+Rib	0.65	95	5.7	4.24	192	212	0.6	129	1.13	N	2	161211	23.4	0	1	0		0
55.7233	F	29.9688	Viekirax+Dasabuvir	0.67	91	23.4	4.46	83	111	1.1	114	1.14	N	1b	6700680	25.4	1	1	0		0
53.8822	M	19.3772	Zepatier	7.82	7	85.8	3.79	34	37	0.3	125	1.01	N	1b	426688	13.8	1	1	0	n	1
65.3342	F	21.5381	Sofosbuvir+Rib	0.69	85	2.1	4.3	21	15	0.8	201	1.03	N	2	8528	6.6	0	1	0		0
52.9397	F	21.6132	Sofosbuvir+Rib	0.57	111	3.6	4.25	71	87	0.8	102	1.1	N	2	430816	25.1	0	1	0		0
67.6493	M	27.0045	Sofosbuvir+Rib	1.25	58	2.4	4.12	47	40	2	196	1.26	N	2	1169	12.1	0	1	0		0
49.3123	M	32.3886	Zepatier	1.04	76	5.5	4.2	64	85	1	119	1.07	N	1b	8308276	10.1	1	1	0		0
78.5507	M	25.3515	Harvoni	1.05	68	2.9	4.64	34	39	0.6	178	1	N	6	7686146		1	1	0	n	1
48.1507	M	22.6071	Zepatier	0.92	88	2.7	4.59	100	185	1.5	139	0.99	N	1a	607640	11.1	0	1	0		0
58.8932	F	24.9768	Harvoni	0.6	102	4.8	4.58	41	80	0.7	139	0.98	N	1b	4829834	10.5	0	1	0		0
65.9699	M	33.2657	Sofosbuvir+Rib	0.93	81	25.2	4.31	110	134	0.9	155	1.11	N	2	7161677	17.3	0	1	0		0
61.5616	F	27.3293	Sofosbuvir+Rib	0.62	98	7.3	4.72	71	88	0.8	170	1.02	N	2	201063	10.6	0	1	0		0
64.6548	F	26.6948	Sofosbuvir+Rib	0.59	102	6.2	4.7	48	53	0.9	189	0.97	N	2	16805	8.4	0	1	0		0
65.2822	M	20.8209	Viekirax+Dasabuvir _x0002_	0.99	76	139.3	4.15	173	148	1.5	192	1.08	N	1b	377109	23.1	0	1	0	n	1
64.0438	F	25.4313	Harvoni	0.65	92	6.1	4.4	61	71	0.8	165	1.01	N	6	8359913	32.4	0	1	0		0
75.4493	M	25.4184	Sofosbuvir+Rib	1.28	55	2.5	4.58	41	45	1.8	122	0.96	N	2	7414	11.6	0	1	0		0
51.4027	F	19.9219	Viekirax+Dasabuvir	0.7	88	2.5	4.4	59	124	1.4	146	1.07	N	1b	7151827	14	1	1	0		0
67.0548	F	24.8673	Sofosbuvir+Rib	0.83	69	51.1*	3.32	60	38	1	107	1.18	N	2	325523	34.3	0	1	0		0
86.6493	M	16.9513	Harvoni	0.91	79	<2.0	4.37	65	90	1.1	118	1.03	P	1b	51038	7.8	0	1	0		0
67.1562	F	26.8606	Sofosbuvir+Rib	0.77	75	3.2	4.21	24	14	0.9	192	1.03	N	2	660955	13.4	1	1	0		0
76.2822	F	28	Daclatasvir+Asunaprevir	0.97	56	6.3	4.37	26	21	0.4	168	0.96	N	1b	963218	10.3	0	1	0		0
67.6795	F	20	Sofosbuvir+Rib	0.76	76	10.4	4.03	73	57	1.3	106	1.08	N	2	222649	27.7	0	1	0		0
66.2411	F	32.2754	Viekirax+Dasabuvir	0.76	76	8	3.81	68	87	0.6	179	1	N	1b	2325343	20.9	1	1	0		0
74.3315	F	22.6003	Daclatasvir+Asunaprevir	0.47	130	942.07	3.05	114	84	1.1	123		N(FU48)	1b	719769		0	1	0		0
73.063	F	23.4952	Daclatasvir+Asunaprevir	0.79	71	30.73		246	241	1.1	92		N(WK24)		1782252		1	1	0		0
60.8658	F	17.313	Viekirax+Dasabuvir	0.56	110	25.5	4.84	94	137	0.9	86	1.23	N0.39	1b	403719	24.5	0	1	0		0
65.4548	F	27.1398	Viekirax+Dasabuvir	0.69	85	4.9	4.22	56	58	0.9	89	1.03	N	1b	10449327	21.1	0	1	0		0
78.9918	M	24.7676	Viekirax+Dasabuvir	1.52	44	31.6	3.52	60	105	1.7	38	1.16	N0.34	1b	1997226	28.4	0	1	0		0
60.0877	F	28.6195	Sofosbuvir+Rib	0.66	91	3	4.33	41	50	0.6	184	1.02	N	2	1133161	11.3	0	1	0		0
66.6411	F	23.2874	Harvoni+Rib	0.9	63	4.4	4.51	48	36	0.7	136	0.93	N	1b	10857020		1	1	0		0
79.9205	F	25.7778	Sofosbuvir+Rib	0.58	100	3.8	4.1	121	77	1.2	168	1.04	N	2	3563080		1	1	0		0
43.9123	M	27.4286	Viekirax+Dasabuvir+Rib	0.87	95	21.1	4.17	110	160	2.5	153	1.18	N0.37	1a	2515554	21.3	0	1	0		0
55.9863	F	28.1682	Harvoni+Rib	0.66	93	9.5	4.39	132	227	1.8	187	0.96	N	1b	7327017	10.5	1	1	0		0
72.1479	F	25.2244	Viekirax+Dasabuvir _x0002_	0.73	78	23.5	3.6	95	94	1	138	1.08	N	1b	218711	26.6	1	1	0	n	1
77.7945	F	25.7718	Sofosbuvir+Rib	0.65	88	12.4	3.59	77	76	1	88	1.11	N	2	2426608	26.3	0	1	0	n	1
60.3041	M	24.3418	Viekirax+Dasabuvir	1.6	44	5.8	4.48	80	150	0.7	318	0.96	N0.39	1b	4579647	10.1	0	1	0		0
66.8438	F	26.8386	Viekirax+Dasabuvir	0.85	67	3.4	4.08	46	62	1.1	135	1.06	N	1b	5936709	13.6	0	1	0		0
68.811	F	26.9102	Harvoni	0.62	96	5.3	4.26	113	164	1.5	179	1.1	N	6	2265263	8.6	0	1	0		0
62.6493	F	30.5477	Harvoni	1.18	66	8	3.74	93	140	1.5	41	1.1	N	1b	146561	48	0	1	0	n	1
68.1589	F	26.5076	Sofosbuvir+Rib	0.55	110	6.4	4.26	122	152	1.1	80	0.93	N	2	46512	10.9	0	1	0		0
76.5397	F	26.5625	Daclatasvir+Asunaprevir	0.72	79	14.1	4.15	57	37	0.6	126	1.02	N	1b	236486	16.3	1	1	0		0
70.4575	F	28.7503	Sofosbuvir+Rib	0.62	95	7.3	3.73	54	70	1.4	95	0.97	N	2	392055	30.4	0	1	0		0
62.3452	F	24.4352	Sofosbuvir+Rib	0.59	103	29.2	4.13	107	153	0.6	161	1.02	N	2	9498		1	1	0		0
81.263	F	22.4159	Harvoni	0.75	74	<2.0	4.19	53	49	1.2	171	1.04	N	1b	1677542	9	0	1	0		0
66.7863	F	32.0513	Viekirax+Dasabuvir	0.62	96	9.6	4.15	70	67	0.8	120	1.15	N0.35	1b	1569601	12	0	1	0	n	1
54.3397	M	31.5747	Harvoni	0.74	110	12.8	3.95	49	82	1.4	80	1.07	N	1a	72757	18.4	0	1	0		0
64.4712	M	21.2585	Zepatier	7.19	8	17.9	4.1	41	41	0.8	41	0.96	N	1b	4835		1	1	0		0
48.3589	M	31.2847	Sofosbuvir+Rib	0.93	87	5.7	4.07	72	34	0.6	281	1.03	N	2	16563305	20.8	0	1	0		0
43.7096	F		Daclatasvir+Asunaprevir	0.6	109	4.1	4.6	53	76	0.8	231	1.07	N(92年)	1b	1197988		1	1	0		0
48.0548	F	32.4662	Viekirax+Dasabuvir	0.57	113	204.3	4.05	116	92	1.5	30	1.16	N0.41	1b	1549527		0	1	0	y	1
63.8356	F	29.5225	Sofosbuvir+Rib	1.62	32	9.11	3.5	73	159	0.7	130	1.12	N	2	1080672	19.1	0	1	0	n	1
53.3397	M	19.0311	Daclatasvir+Asunaprevir	0.66	126	2.3	4.72	75	143	2.4	173	1.11	N	1b	3944190	11.8	1	1	0		0
69.4877	M	20.9508	Harvoni	0.89	85	50.3	4.54	107	139	1	75	1.06	N	1b	979095	21.3	1	1	0	n	1
60.8438	M		Daclatasvir+Asunaprevir			6.5	4.74	97	143	1.1	101	1.04	N		182064	17.3	1	1	0		0
69.6329	M	23.3245	Daclatasvir+Asunaprevir	0.93	80	2.5	4.58	68	39	0.9	191	1.02	N	1b	3274385	10.9	0	1	0		0
66.6192	F	20.6106	Sofosbuvir+Rib	0.67	88	10	3.85	92	104	0.4	91	1.1	N	2	757047	22	0	1	0	y	1
37.3041	F	19.1725	Harvoni	0.71	93	4.3	4.3	39	45	1.5	251	1.07	N	1a	2205451	11.1	0	1	0		0
94.1068	F	23.708	Sofosbuvir+Rib	0.99	52	6.8	4.18	36	28	0.9	74	1	N	2	13282	15.1	0	1	0	n	1
77.3918	M	22.5896	Harvoni	1.18	60	5.1	4.18	35	43	0.8	96	1.05	N	6	3724300	33.3	0	1	0	n	1
57.9973	M	26.2336	Harvoni+Rib	11.46	5	5.5	3.85	25	33	0.5	105	0.91	N	1a	767959		1	1	0		0
59.4712	M	23.4375	Harvoni	0.89	87	2.3	4.59	35	36	0.7	211	0.95	N	6	13858698	12.2	0	1	0		0
57.7205	M	23.5904	Zepatier	1.44	50	46.3	4.41	190	139	0.4	159	1.02	N	1b	692518	11.9	0	1	0		0
73.6438	F	27.0997	Sofosbuvir+Rib	0.78	72	3.9	3.8	55	41	0.9	114	1.05	N	2	113852	24.8	0	1	0		0
65.9425	F	26.9438	Harvoni+Rib	0.91	62	4.9	4.82	83	112	1	114	1.05	P	6	2957139		1	1	0		0
44.811	F	23.03	Viekirax+Dasabuvir+Rib	0.57	115	6.2	4.59	80	129	1.4	100	1.07	N	1a	2475340	11.8	0	1	0		0
62.3123	M	18.8464	Sofosbuvir+Rib			2		34	27	0.6	241		N	2	29096		0	1	0		0
65.863	F	23.1033	Sofosbuvir+Rib	0.67	88	<2.0	3.37	29	27	0.7	82	1.05	N	2	1619902	11.3	0	1	0		0
78.2712	F	23.3849	Daclatasvir+Asunaprevir	0.7	81	4.8	4.4	68	82	0.8	97	1.03	N	1b	1230688	21.5	0	1	0	n	1
63.3014	F	24.3418	Viekirax+Dasabuvir	0.49	128	2.4	4.72	33	36	0.9	196	1.02	N0.36	1b	3161828	10	1	1	0		0
76.211	F	21.2529	Zepatier	0.87	63	2.6	4.46	58	87	1	133	0.98	N	1b	1109898		0	1	0		0
68.2493	F	25.1243	Zepatier	1.13	48	7.6	4.48	66	36	1.7	215	0.98	N	1b	866786	8.8	0	1	0		0
64.0548	M	29.3367	Zepatier	9.29	6	3.5	3.91	18	16	0.3	22	1.04	N	1b	836480	21.8	1	1	0		0
73.0986	M	27.0552	Viekirax+Dasabuvir	0.88	85	9	4.32	95	123	0.9	129	1.06	N0.34	1b	4194973	9.6	1	1	0		0
62.0822	M	31.4371	Zepatier	0.87	89	5.1	4.47	133	154	1	145	1.02	N	1b	20123	22.3	1	1	0		0
68.5068	F	23.6832	Viekirax+Dasabuvir	0.74	78	9.4	4.36	76	94	0.9	100	1.1	N0.46	1b	104127	26.3	0	1	0		0
63.126	F		Sofosbuvir+Rib	0.56	109	3.2	4.9	69	76	0.9	125	1.04	N	2	4522600		0	1	0		0
60.1945	F	18.0645	Sofosbuvir+Rib	0.46	139	3.2	3.97	471	825	1.4	131	1.11	N	2	419907	9	1	1	0		0
77.8082	F	26.2504	Sofosbuvir+Rib	0.69	82	5.5	4.31	59	67	0.9	70	1.07	N	2	2079377	13.9	1	1	0	n	1
73.5945	M	37.3948	Zepatier	2.92	21	2.2	3.81	24	32	0.5	190	0.97	N	1b	7274508	9.7	1	1	0	n	1
76.8685	M	22.2645	Sofosbuvir+Rib	1.06	68	2.9	4.17	136	121	0.4	215	0.97	N	2	1114111	14.6	0	1	0		0
64.7288	F	37.5927	Sofosbuvir+Rib	1.48	35	3.3	4.55	54	54	1.6	213	1.07	N	2	6805	10	1	1	0		0
73.3945	F	23.1972	Viekirax+Dasabuvir	1.29	41	2.7	4.16	54	54	1	168	1.01	N	1b	536735	10.1	1	1	0	n	1
60.8712	F	23.1111	Viekirax+Dasabuvir	0.62	98	5	4.6	60	68	1	271	1.12	N	1b	2454233	16.5	0	1	0		0
67.8247	F	25.1942	Sofosbuvir+Rib	0.67	88	15.4	4.49	76	110	0.7	95	0.98	N	2	147334	11.8	1	1	0		0
74.5452	F	28.5665	Sofosbuvir+Rib	0.66	88	4.2	4.29	38	29	0.7	102	1.03	N	2	7288602		1	1	0		0
70.9644	M	20.8933	Zepatier	9.34	6	463.1	4.06	29	22	0.3	88	1.07	N	1b	3555173		0	1	0	y	1
74.1479	F	20.9572	Zepatier	7.67	5	2.4	3.88	45	50	0.4	79	0.97	N	1b	297339	17.8	0	1	0		0
73.9644	F	19.1746	Viekirax+Dasabuvir	1.06	51	10.2	4.11	137	202	0.9	99	1.25	N0.45	1b	2260339		1	1	0		0
58.3836	M	27.6095	Viekirax+Dasabuvir	0.72	112	31.4	4.13	22	26	0.7	88	1.08	N	1b	8842806	45	1	1	0	y	1
65.3397	M	27.852	Viekirax+Dasabuvir	1.95	35	2.2	4.3	46	57	0.8	128	1.05	N	1b	1837629	10.3	0	1	0		0
55.0548	M	20.2565	Sofosbuvir+Rib	0.74	110	22	3.98	139	164	0.7	225	1.08	P	2	286016	23.1	0	1	0		0
77.2849	F	22.0317	Sofosbuvir+Rib	0.57	103	52.6	4.39	35	35	0.9	193	1.11	N	2	13811		0	1	0	n	1
52.6329	M	28.0816	Daclatasvir+Asunaprevir	1.08	72	5.6	4.68	40	70	0.6	248	1	N	1b	2915631	11.7	1	1	0		0
56.9699	F	20.2344	Viekirax+Dasabuvir	0.59	105	4	4.78	42	63	0.6	125	1	N	1b	4053019	19.4	0	1	0		0
66.0685	M	20.886	Sofosbuvir+Rib	1.04	71	3.9	5	82	112	1.3	125	0.96	N	2	19722	10.4	0	1	0		0
64.5315	F	23.6756	Harvoni+Rib	0.61	99	5.9	4.37	115	155	1	192	1.02	N	1a	5360578	8.3	1	1	0		0
58.8658	F	39.5861	Viekirax+Dasabuvir	2.94	16	2	3.7	48	36	0.4	46	1.06	N	1b	328750	34.3	0	1	0		0
71.8301	F	18.2507	Harvoni	0.74	77	3.1	4.39	70	94	0.8	125	0.97	N	1b	1759707	9.6	0	1	0		0
74.726	M		Daclatasvir+Asunaprevir	0.85	88	77.6	3.8	237	164	1.8	92	1.2	N	1b	5101837		0	1	0	y	1
69.0219	F	29.6385	Sofosbuvir+Rib	1.09	50	5.4	3.75	93	78	0.6	85	1.03	N	2	1153195	32.8	0	1	0		0
69.9014	F	27.9347	Harvoni+Rib	0.96	57	31.4	3.97	32	23	0.7	95	1.09	N	1b	5363715		0	1	0		0
62.6767	M	23.7716	Viekirax+Dasabuvir	0.9	85	12.2	4	109	127	1.1	141	1.12	N	1b	32493	17.6	0	1	0	n	1
68.1699	M	21.7193	Viekirax+Dasabuvir		83	15.1	4.68	175	248	1.4	142	1.09	N	1b	1268255	10.7	1	1	0		0
62.9452	F	18.0878	Sofosbuvir+Rib	0.42	152	4.2	4.16	105	112	1.5	75	1.98	N	2	6638	24	0	1	0		0
63.5425	F	27.4723	Zepatier	0.64	94	5.5	4.4	92	121	1.3	190	0.99	N	1b	900289	10.6	0	1	0		0
53.8384	M	24.8163	Daclatasvir+Asunaprevir	0.95	83	4.1	4.81	90	163	1.4	144	1.14	N	1b	1059289		1	1	0		0
65.5699	F	21.3638	Sofosbuvir+Rib+Daclatasvir(1+1	0.65	91	10.4	3.46	168	128	0.6	52	1.13	P	2	190561	20	1	1	0		0
46.7836	M	31.5886	Viekirax+Dasabuvir	1.04	77	6.6	4.85	37	65	1	217	1.02	N0.38	1b	1497019	20	1	1	0		0
66.0055	F	18.659	Zepatier	5.26	8	158.5	2.95	45	17	0.3	183	1.09	N	1b	63355	13.6	0	1	0	n	1
55.2356	F	22.0386	Viekirax+Dasabuvir	0.85	94	3.4	4.69	35	42	0.3	155	1.05	N	1b	6444970	9.6	0	1	0		0
71.1397	F		Harvoni	0.76	75	10.7	3.9	142	139	0.6	205	1.02	N	1b	1657	16.1	0	1	0		0
73.7507	F	24.7796	Harvoni	0.57	104	3.2	4.17	61	65	1.6	47	1.11	N	1b	463332		0	1	0		0
76.3233	F	20.6458	Zepatier	0.68	84	10.5	3.8	45	43	0.6	135	0.98	N	1b	3110581	12.5	0	1	0	n	1
59.0658	M	26.8544	Zepatier	3.24	20	3.2	4.46	27	47	0.3	198	0.91	N	1b	2665212	5.7	0	1	0	n	1
82.9342	M	23.2441	Harvoni	0.86	85	32.2	4.32	81	91	1.2	210	1.1	N	1b	34851	33.8	0	1	0		0
58.0904	F	23.5304	Viekirax+Dasabuvir	4.73	9	4.1	4.53	29	13	0.6	81	1.06	N	1b	938	22.3	0	1	0		0
81.263	M	21.5504	Sofosbuvir+Rib+Daclatasvir(1+1	1.02	70	2.4	4.02	36	46	0.7	197	1.12	N	2	51863		0	1	0		0
79.1589	F	21.6739	Sofosbuvir+Rib	0.73	77	2.7	4.04	45	28	1.4	137	1.02	N	2	289649		0	1	0		0
51.7616	M	28.764	Sofosbuvir+Rib	0.85	95	5.5	4.47	51	57	1.2	246	1.02	N	2	34887654	21.5	0	0	0		0
69.2055	F	21.5645	Daclatasvir+Asunaprevir	0.88	64	36.2	3.1	94	72	0.7	125	1.16	N	1b	96020		0	1	0		0
63.9589	M	29.4925	Viekirax+Dasabuvir	1.13	65	3.6	4.3	33	50	0.7	195	1.05	N0.4	1b	3994060	14.8	1	1	0		0
66.2575	M	27.5427	Harvoni	1.22	59	4	4.73	72	103	1.2	106	1	N	1b	6477360	10.3	0	1	0		0
69.3288	F	22.9754	Sofosbuvir+Rib	0.81	70	8.7	4.28	136	198	0.9	124	0.96	N	2	10702659	9.5	0	1	0		0
61.0493	F	22.8269	Viekirax+Dasabuvir	0.62	86	2.4	4.58	43	48	0.9	254	1.07	N	1b	1453012	10.2	1	1	0		0
78.5836	M	23.9188	Viekirax+Dasabuvir	1.2	58	5.3	3.75	48	69	1	129	1.08	N	1b	106247	7.4	0	1	0	n	1
61.0027	M	30.8112	Daclatasvir+Asunaprevir	1	76	2.9	3.95	31	37	0.6	153	1.03	N	1b	112661	30.8	0	1	0		0
52.3151	F	25.1598	Harvoni	0.81	74	2.8	4.84	54	49	0.9	182	1.01	N	6	11582308	9.9	0	1	0		0
82.4548	F	24.9703	Viekirax+Dasabuvir	0.84	65	4.4	3.95	58	37	1.5	96	1.11	P	1b	536139	23.1	0	1	0		0
70.5753	F	26.9679	Sofosbuvir+Rib	0.49	124	391.9	2.96	139	143	1.7	78	1.43	N	2	563025	22.5	0	1	0	n	1
34.1808	M	32.0966	Harvoni+Rib	0.68	133	5.9	3.92	56	127	0.6	168	1.04	N	6	3138617	12	1	1	0		0
43.1205	M	24.0882	Viekirax+Dasabuvir	0.77	110	6.9	4.2	43	56	0.6	185	1.04	N0.32	1b	1983779	12.8	0	1	0		0
41.4603	M	25.3906	Viekirax+Dasabuvir	0.97	85	<2.0	4.85	32	40	0.6	159	1.01	N0.28	1b	2962984	9.6	1	1	0		0
46.6575	M	31.4627	Viekirax+Dasabuvir _x0002_	0.73	115	7	4.53	39	52	0.9	78	1.12	N	1b	3447966	19.6	1	1	0		0
69.3507	M	19.6647	Harvoni	1.23	42	85	4.28	136	159	1.4	98	1.02	N	1b	17765681	12.1	0	1	0	n	1
64.0274	M		Viekirax+Dasabuvir	0.78	100	8.4	4.6	63	93	1.1	154	1.1	N	1b	11171934	17.3	0	1	0		0
62.8986	F	23.7954	Viekirax+Dasabuvir	0.61	99	20	3.97	129	171	1.3	85	1.11	N	1b	359755	27.4	0	1	0		0
64.7479	F	15.625	Viekirax+Dasabuvir	0.66	93	4.2	4.37	108	113	1	103	1.09		1b	1606699	7.2	1	1	0		0
61.3945	F	21.875	Viekirax+Dasabuvir	0.56	110	4.7	4.97	57	61	0.7	193	1.09	N	1b	2810	8.5	0	1	0		0
61.4986	F	23.1233	Harvoni+Rib	0.52	120	11.8	4.26	59	72	0.5	172	1.06	N	1b	235245	17.3	1	1	0		0
58.5507	M		Daclatasvir+Asunaprevir	12.31	4		3.73	17	24	0.3	110		N	1b	301514	14.3	1	1	0		0
44.2548	M	27.3356	Viekirax+Dasabuvir	0.97	84	2.2	4.88	38	40	1.6	213	1.06	N	1b	881357	10.8	0	1	0		0
63.0301	F	23.827	Zepatier	0.69	86	4.6	4.4	42	64	0.9	185	0.99	N	1b	708771	13	1	1	0		0
66.5616	F	26.1901	Zepatier	0.7	84	<2.0	4.09	67	101	0.7	148	1.26	N	1b	4744955	10.7	0	1	0		0
37.5123	M	25.7486	Harvoni	0.91	94	14.9	4.44	178	351	2.4	187	1.19	N	6	4119734	21.8	0	1	0		0
69.526	F		Sofosbuvir+Rib	0.78	73	8.2	4.7	83	162	0.8	124	1.01	N	2	578074		0	1	0		0
64.6712	F	20.1951	Daclatasvir+Asunaprevir	0.72	81	6.7	4.27	36	40	0.6	164	0.97	N	1b	332957	10.6	0	1	0		0
80.1507	M	24.0079	Sofosbuvir+Rib	0.99	73	5.8	3.66	52	44	1.2	165	1.12	N	2	46738	33.8	0	1	0		0
76.4575	F	21.2585	Harvoni+Rib	0.99	55	76.8	2.59	44	20	2.4	63	1.57	N	1b	305551		0	1	0		0
67.0137	M	26.9708	Sofosbuvir+Rib+Daclatasvir(1+1	0.95	79	5.8	4.33	76	107	0.7	180	1.16	N	2	249752	9.5	0	1	0		0
60.4055	M	29.6105	Zepatier	0.88	88	47.2	3.45	34	13	1	33	1.2	N	1b	92210	28.4	0	1	0	n	1
63.9699	F	24.9199	Sofosbuvir+Rib+Daclatasvir(1+1	0.59	103	79.3	3.82	151	208	0.8	131	1.07	P	2	2020556		0	1	0		0
59.337	M	24.8889	Zepatier	0.72	83	3.3	4.44	107	136	1.1	163	1.03	N0.46	1b	51054	17.3	0	1	0		0
66.4932	F	25.3273	Sofosbuvir+Rib	0.64	93	5.4	4.67	37	35	0.7	164	1.01	N	2	608005	21.1	0	1	0		0
57.5808	M	29.4107	Viekirax+Dasabuvir+Rib	0.87	90	29.8	3.8	83	101	1.1	159	1.24	N	1a	539959	26	1	1	0		0
61.9699	F	18.9842	Viekirax+Dasabuvir	6.95	6	4.5	4.79	47	45	0.6	201	0.96	N	1b	35419641	11.6	1	1	0		0
63.7233	F	23.9865	Harvoni+Rib	0.82	70	5.4	3.14	47	26	1.5	57	1.14	N	1a	111106		1	1	0		0
61.9233	F	18.7305	Zepatier	0.65	92	6.5	4.31	39	35	0.5	192	0.99	N	1b	767550	9.9	0	1	0		0
68.2411	F	23.0903	Harvoni	0.59	101	<2.0	4.4	35	24	1.4	183	0.95	N	6	1761160	8.5	0	1	0		0
67.9178	F	29.4321	Daclatasvir+Asunaprevir	0.65	91	122	3.26	178	209	0.8	61	1.17	N0.41	1b	2256388		0	1	0	y	1
80.2767	F	23.1318	Harvoni	1.52	44	5.1	4.29	26	36	1.3	148	0.99	N	6	12329064	21.3	0	1	0	n	1
68.3205	M	21.1979	Harvoni+Rib	1.21	60	<2.0	4.24	45	36	0.4	110	1.02	N	1b	9313297		0	1	0	n	1
63.074	F	16.737	Sofosbuvir+Rib	0.77	76	160.4*	3.56	120	86	1	96	1.13	N	2	10693	36.8	0	1	0		0
77.0247	F	28.9243	Sofosbuvir+Rib	0.63	92	4.8	4.61	73	82	0.7	188	0.99	N	2	34326	12.8	0	1	0		0
63.6274	M	30.2222	Viekirax+Dasabuvir	0.81	96	3	4.35	34	47	1.4	164	1.03	N0.39	1b	10539409	16.9	1	1	0		0
73.6356	F	20.1831	Harvoni+Rib	0.99	55	66.5	4.42	93	63	0.3	92	1.03	N	1b	8078434	36.3	1	1	0		0
64.011	F	28.6577	Sofosbuvir+Rib	0.71	83	5	3.7	116	137	1.5	103	1.09	P	2	1834666	10.9	0	1	0		0
83.0466	M	26.3672	Sofosbuvir+Rib	2.21	29	5.1	4.31	68	86	0.8	141	0.98	N	2	15639		0	1	0	n	1
54.1452	M	27.304	Viekirax+Dasabuvir	0.89	89	8.3	4.52	179	364	0.7	150	1.06	N0.44	1b	140574	16.9	0	1	0		0
56.0767	M	23.533	Viekirax+Dasabuvir	1.03	75	5.1	4.52	42	52	1.2	112	1.06	N	1b	12672492	10	0	1	0		0
64.6849	M	22.8374	Viekirax+Dasabuvir	1.14	64	10.4	3.96	101	116	0.9	97	1.1	N	1b	275856	27	1	1	0		0
49.9205	F	42.2474	Sofosbuvir+Rib+Daclatasvir(1+1	0.52	125	3.9	3.53	71	39	3	43	1.38	N	2	66911		0	1	0		0
61.0274	M	24.498	Harvoni+Rib	0.72	111	3	4.11	40	43	0.6	116	1.08	N	1b	1165618		0	1	0	n	1
79.4137	F	22.0317	Daclatasvir+Asunaprevir	0.66	86	4.4	4.39	40	52	0.8	115	1.07	N	1b	1053717	10.1	0	1	0	n	1
62.6247	M	23.1544	Viekirax+Dasabuvir	0.95	80	2.6	3.9	55	59	2.4	46	1.18	N0.4	1b	56884		0	1	0		0
66.4274	M	21.7993	Viekirax+Dasabuvir	1.32	54	4	4.44	42	52	0.6	170	0.99	N0.43	1b	5911416	21.3	1	0	0		0
63.5178	M	23.634	Zepatier	1.51	47	3.9	4.12	35	40	0.7	159	1.06	N	1b	1901835	15.4	0	1	0		0
43.6219	M	26.5922	Harvoni	0.9	92	<3.0	3.64	39	65	2.4	166	0.98	N	6	4259735		0	1	0		0
66.4493	F	29.2629	Sofosbuvir+Rib	1.09	50	2.4	3.97	41	40	1.1	62	1.03	N	2	2714381	37.4	0	1	0	n	1
61.1288	M	24.151	Sofosbuvir+Rib	0.72	111	9.7	4.16	105	133	2.5	55	1.11	N	2	400564	21.5	0	0	0	y	1
79.5041	F	25.7885	Sofosbuvir+Rib+Daclatasvir(1+1	1.12	47	10	3.75	58	76	0.4	112	1.01	N	2	4593	26.3	0	1	0	y	1
73.6192	F	20.7756	Viekirax+Dasabuvir	0.78	72	6.1	3.99	75	71	0.8	96	1.01	N0.42	1b	4540000	7.9	0	1	0		0
83.2795	M	28.1083	Harvoni	3.48	17	2.9	4.49	126	116	0.6	148	1.05	N	1b	168397	10.4	0	1	0		0
61.1425	M	26.1427	Viekirax+Dasabuvir	0.84	93	6.7	4.76	37	32	1.3	121	1.07	N	1b	6104959	18.8	1	1	0	n	1
77.3425	F	25.5588	Viekirax+Dasabuvir	0.67	85	4.5	3.5	98	60	0.7	69	1.07	N	1b	1572354		1	1	0		0
62.8466	F		Sofosbuvir+Rib	0.87	66	8.2	4.64	100	117	1.1	74	1.07	N	2	157987		0	1	0		0
59.463	F	20.5282	Daclatasvir+Asunaprevir	0.54	115				47	0.7			N(104年)	1b	231063		1	1	0		0
58.1397	M	22.1628	Sofosbuvir+Rib	1.08	70	10.4	4.48	91	128	0.8	108	1.1	N	2	1332207	10.4	0	1	0		0
72.3534	F	31.1444	Daclatasvir+Asunaprevir	0.76	75	9.7	3.79	43	44	0.5	106	1.05	N(WK2)	1b	674466		0	1	0	n	1
62.3452	F	23.7332	Viekirax+Dasabuvir	0.58		6	4.6	41	46	1.1	99	1.1	N	1b	177313	9.2	1	1	0		0
59.9562	M	25.7686	Sofosbuvir+Rib	0.97	79	44.1	3.67	107	140	1.2	58	1.11	N	2	701432	20.9	0	1	0	y	1
53.5315	F	32.0499	Viekirax+Dasabuvir	0.51	126	9.3	3.89	70	77	1.3	78	1.16	P	1b	559788	15.9	1	1	0		0
77.2137	F	18.7076	Sofosbuvir+Rib+Daclatasvir(1+1	0.65	88	6.5	3.94	185	218	0.5	131	1	N	2	191268	8.1	1	1	0	n	1
60.9534	M	23.6972	Harvoni	0.77	103	<2.0	4.49	25	19	0.5	156	1.05	N	1a	4504089	14.5	0	1	0		0
48.9342	M	20.6678	Harvoni+Rib	0.82	100	2.8	4.74	151	300	2.8	114	1.08	N	1a	222284	9.7	1	1	0		0
64.0493	F	23.7651	Sofosbuvir+Rib	0.7	84	15	3.43	196	172	1.7	122	1.14	N	2	2847221	35.3	0	1	0		0
65.6	M	24.6755	Viekirax+Dasabuvir	0.74	106	3.9	4.32	74	123	0.7	74	1.11	N	1b	3185471	14.3	1	1	0	n	1
75.6	F	26.2446	Sofosbuvir+Rib	0.89	62	45.2	4.68	42	52	0.9	202	0.98	N	2	11117054	14.4	1	1	0		0
61.1425	M	21.5139	Daclatasvir+Asunaprevir	1.58	45	4	4.14	14	14	0.6	255	0.94	N	1b	28709	7.4	0	1	0	n	1
64.8685	M	26.5317	Zepatier	0.99	76	3.7	4.24	54	69	0.6	192	0.98	N	1b	3922137	16.1	1	1	0		0
59.7918	F	26.4024	Viekirax+Dasabuvir	0.72	83	91.2	3.68	79	23	1.5	101	1.17	N	1b	601605	29.1	0	1	0		0
47.5397	M	20.5499	Zepatier	1.16	67	3	4.91	53	69	0.9	85	1.11	N	1b	718427		0	1	0		0
70.6384	F	27.8833	Harvoni	0.76	75	16.3	4.56	54	46	0.8	203	0.98	N	1b	5906691	39.7	0	1	0		0
34.8795	M	35.5114	Viekirax+Dasabuvir+Rib	0.64	143	13.1	3.56	143	125	1.2	46	1.24	N	1a	130924	35.8	0	1	0		0
80.011	F	20.2275	Harvoni	0.54	109	2.8	4.34	72	42	1	120	1.3	N	1b	28368	8.1	0	1	0	n	1
64.6082	F	28.6237	Sofosbuvir+Rib	0.66	90	39.6	3.3	99	106	0.6	61	1.12	N	2	4194844	46.4	0	1	0		0
62.9644	F	28.764	Viekirax+Dasabuvir	0.54	114	15.4	4.11	97	122	1.2	147	1.04	N0.36	1b	2374281	20.9	1	1	0		0
67.0932	M	22.8625	Viekirax+Dasabuvir	0.88	86	35.3	4.06	163	256	0.8	132	1.08	N0.36	1b	66790	22.8	1	1	0		0
58.6712	M	24.5089	Viekirax+Dasabuvir+Rib	0.72	112	6.2	4.6	40	31	0.6	98	1.01	N	1a	1211912	6.6	1	1	0		0
64.4712	F	29.0077	Sofosbuvir+Rib	0.69	86	5.2	4.47	51	44	1.1	92	1.06	N	2	2840473	14.3	0	1	0		0
69.7863	F	23.0347	Sofosbuvir+Rib	1.02	54	2.5	4.58	19	22	0.6	262	1.12	N	2	2087324	4.9	0	1	0		0
56.3041	M	24.2037	Sofosbuvir+Rib	0.85	93	12.8	3.96	84	66	2.5	78	1.16	N	2	226721		0	1	0		0
67.4521	F	25.7778	Viekirax+Dasabuvir	0.74	78	5.1	4.5	48	51	0.9	164	1.04	P	1b	56147	12	0	1	0		0
57.8356	M	28.7356	Sofosbuvir+Rib	0.77	104	5	4.83	40	59	1.2	94	1.05	N	2	17501486	21.3	0	1	0		0
76.3479	M	23.6684	Sofosbuvir+Rib	0.76	100	2.5	4.55	121	195	1.1	190	1.08	N	2	276102	6.9	0	1	0		0
50.726	M	24.8163	Viekirax+Dasabuvir	0.74	112	12.2	4.86	50	65	0.6	106	1.08	N0.41	1b	5222735	48	1	1	0	n	1
75.3096	F	20.2694	Harvoni+Rib	0.76	74	8.68	4.14	66	96	0.7	175	1.02	N	1b	8766287		0	1	0	n	1
66.7616	M	29.5715	Harvoni	1.17	62	4.5	4.3	77	112	0.8	86	1.05	N	6	146925	12.8	0	1	0	n	1
54.2137	F	24.2215	Harvoni	0.78	104	23.4	2.76	61	27	1.5	101	1.13	N	1a	67378		0	1	0		0
59.326	M	25.0135	Viekirax+Dasabuvir	0.69	117	9.6	4.24	30	32	1	58	1.08	N	1b	706546		1	1	0		0
45.9397	F	33.2031	Viekirax+Dasabuvir	0.76	82	14.3	4.23	96	146	0.9	311	0.99	N	1b	1589377	11.5	1	1	0		0
59.7616	F	23.5971	Sofosbuvir+Rib	0.8	73	3.6	4.46	40	45	1.2	139	0.99	N	2	5357443	5.4	0	1	0		0
62.2932	F	24.0346	Viekirax+Dasabuvir+Rib	0.7	85	5.1	4.57	38	37	1	232	1.04	N0.47	1a	19878602	26.3	1	1	0		0
71.4329	M	22.6072	Sofosbuvir+Rib	1.12	65	17.4	3.82	133	214	0.5	149	1.01	N	2	2533021	22.3	0	1	0		0
66.8493	F		Daclatasvir+Asunaprevir	1.03	53	19.1		99	101	2.8	42	1.21	N(98年)	1b	67922		0	1	0		0
63.6877	F	21.9156	Sofosbuvir+Rib	0.53	116	3.8	4.61	24	28	0.9	110	0.96	N	2	9481593		1	1	0		0
60.5726	F	24.6896	Sofosbuvir+Rib	0.75	79	5.1	4.48	52	80	0.8	183	0.99	N	2	225021	10.2	0	1	0		0
40.3068	M	31.8878	Viekirax+Dasabuvir	0.9	93	43.8	4.29	155	166	0.8	109	1.1	N0.48	1b	22164173	36.8	0	1	0		0
62.0219	M	30.1912	Viekirax+Dasabuvir	0.81	93	<3.0	4.37	66	149	1	156	1.38	N	1b	432305	14.3	0	1	0		0
54.8164	M	27.3437	Viekirax+Dasabuvir+Rib	0.76	107	37.9	3.83	96	103	0.7	102	1.04	N	1a	2684132	33.8	1	1	0		0
54.7589	M	26.13	Sofosbuvir+Rib	1.01	77	3.7	4.76	30	30	2.6	103	1	N	2	6117838	14.3	0	1	0		0
60.9507	F	20.5776	Viekirax+Dasabuvir	1.4	38	10.5	3.85	139	94	0.6	20	1.03	N	1b	5517397		0	1	0		0
72.2192	F	30.6293	Sofosbuvir+Rib	0.55	109	4.1	4.34	34	25	1.1	100	1.1	N	2	3934147		1	0	0		0
84.0466	M	24.7475	Viekirax+Dasabuvir	0.86	85	2.5	3.91	38	23	0.6	177	1.05	N0.50	1b	2320593	16	1	1	0		0
60.5151	F	25.7999	Viekirax+Dasabuvir+Rib	0.52	120	6.1	4.51	62	65	1.6	95		N	1a	8248157	9.9	1	1	0		0
65.189	F	21.0517	Viekirax+Dasabuvir	0.84	68	5.1	4.71	103	92	0.8	196	1.06	N0.34	1b	116181	11.4	1	1	0		0
70.1534	M	23.8559	Sofosbuvir+Rib	1.32	54	5.3	4.79	60	67	0.7	162	0.99	N	2	17785920	11.8	0	1	0		0
39.5151	M	23.7812	Viekirax+Dasabuvir	0.83	103	3.2	4.42	48	66	0.9	89	1.01	N	1b	6966266	10.2	1	1	0		0
65.7836	F	28.9352	Viekirax+Dasabuvir	0.81	71	60.2	3.91	119	139	1.4	120	1.09	N0.34	1b	550274	16.6	0	1	0		0
61.3479	F	28.9062	Sofosbuvir+Rib	0.67	89	3.5	3.63	53	41	3	76	1.16	N	2	349905	26	0	1	0		0
73.5562	F	26.5567	Sofosbuvir+Rib	0.56	106	3.17	4.16	57	82	0.8	167	1.03	N	2	95402		0	1	0	n	1
63.5753	M	20.9573	Viekirax+Dasabuvir	0.96	79	79.1	3.94	125	144	0.9	106	1.06	N0.53	1b	3837480	10.7	0	1	0		0
62.6521	M	21.5139	Viekirax+Dasabuvir	0.68	118	2.9	4.18	65	49	0.8	308	1.13	N	1b	7967068	12	0	1	0		0
79.8301	M	24.6893	Sofosbuvir+Rib	0.96	75		3.85	122	59	0.8	187	0.97	N	2	93067	17.3	0	1	0		0
73.263	F	23.2141	Zepatier	0.62	94	17.3	4.51	97	105	0.7	192	1.06	P	1b	2352623	20.2	0	1	0		0
72.4959	F	18.7716	Zepatier	0.71	81	3.1	4.5	44	63	0.7	190	1.01	N	1b	6645811	6.2	0	1	0		0
74.8192	M	23.2335	Viekirax+Dasabuvir	1.01	72	15.1	4.44	72	104	1.2	65	1.16	N	1b	2929996	27	1	1	0		0
77.8521	F	21.4499	Zepatier	1.03	52	9	4.2	74	102	0.5	195	1.04	N	1b	14026321	26.3	0	1	0		0
66.6959	F	27.4348	Viekirax+Dasabuvir+Rib	1.52	118	32.5	3.96	83	114	1	90	1.13	N	1a	4427839	22.3	0	1	0		0
66.9562	F	20.8247	Sofosbuvir+Rib+Daclatasvir(1+1	1.07	51	5.2	3.96	51	31	0.9	64	1.06	N	2	547851	21.3	0	1	0	n	1
68.263	F	23.1247	Harvoni+Rib	0.67	87	<2.0	4.47	28	31	0.7	269	1.01	N	1b	6508873		0	1	0		0
72.0356	M	23.8281	Daclatasvir+Asunaprevir	1.36	52		3.9	58	89	0.7	198	1.07	N	1b	26468	10.2	0	1	0		0
71.3918	M	24.0084	Zepatier	1.84	36	11.5	4.47	135	218	1	104	1.05	N	1b	1778819		0	1	0	n	1
64.9973	M	25.5588	Viekirax+Dasabuvir	0.98	77	3.9	4.43	36	25	1.1	77	1.1	N0.46	1b	1429391	18.2	1	1	0		0
53.1562	F	22.891	Sofosbuvir+Rib	0.73	83	9.5	3.7	77	58	0.7	86	1.03	N	2	1199332	20.6	0	1	0		0
41.6493	M		Daclatasvir+Asunaprevir	0.86	98	2.06		43	68	1.3	207	1.06			930995		1	1	0		0
69.9671	F	30.8185	Harvoni	0.73	79	20.1	3.42	76	56	1	96	1.35	N	1b	2362453	75	0	1	0	n	1
49.9397	M	26.6436	Viekirax+Dasabuvir	0.85	95	22.2	4.34	49	70	0.5	129	1.05	N0.42	1b	2536833	17.1	0	1	0		0
66.6795	F	22.0492	Viekirax+Dasabuvir	0.6	100	6.1	4.41	49	76	2	105	1.04	N0.50	1b	1782458	11.7	0	1	0		0
56.9452	M	25	Sofosbuvir+Rib	0.98	79	2.4	4.65	51	91	1.1	124	1.09	N	2	7538532		1	1	0		0
65.3233	F		Viekirax+Dasabuvir	0.59	102	541.2	4.33	60	89	0.5	88	1	N0.64	1b	8957699		0	1	0	n	1
70.0219	F	27.578	Sofosbuvir+Rib	0.91	61	2.8	4.8	46	61	2.8	122	1	N	2	197940	14.5	0	1	0		0
62.0301	F	25.7831	Harvoni+Rib(不開)	1.64	32	3.96	3.2	63	45	0.5	185	0.98	N	1b	65008		0	1	0		0
67.7699	F	31.201	Sofosbuvir+Rib	0.63	94	4.8	3.99	84	54	2.3	177	1.17	N	2	84635	9.6	0	1	0		0
70.6411	F	23.4407	Sofosbuvir+Rib	0.65	90	3.7	4.4	30	26	0.9	200	0.98	N	2	9016647		0	1	0		0
60.474	M	21.1073	Zepatier	0.7	115	78.2	3.85	73	50	0.4	143	1.15	N	1b	9575606	17.3	0	1	0		0
78.389	F	24.0638	Sofosbuvir+Rib	0.68	84	56.4	3.34	51	44	1	72	1.04	N	2	1059510	13.9	0	1	0	n	1
70.3205	F	28.2545	Sofosbuvir+Rib	1.18	45	3.1	4	60	53	0.7	144	1.02	N	2	2294482	20.9	0	1	0	n	1
62.4027	M	27.7441	Harvoni	0.83	94	18	4	56	74	0.9	209	1.01	N	1b	268291	14.3	0	1	0		0
65.1342	F	18.8644	Sofosbuvir+Rib	0.89	64	4.3	3.91	47	33	1.9	35	1.11	N	2	1345118	25.1	1	1	0		0
60.6329	M	26.4234	Sofosbuvir+Rib	1.19	62	3.5	4.23	33	21	0.4	270	0.98	N	2	22485382		0	0	0		0
74.8301	F	21.9076	Daclatasvir+Asunaprevir	0.82	68	94.9	4.03	135	187	0.9	100	1.2	N	1b	804890	34.3	0	1	0		0
73.6548	M	21.9306	Sofosbuvir+Rib	1.2	59	16.4	3.85	87	109	0.8	87	1.08	N	2	63162	14.5	0	1	0	n	1
52.9096	M	25.4694	Sofosbuvir+Rib+Daclatasvir(1+1	2.16	32	4.5	3.6	44	36	0.6	69	1.12	P	2	314795		0	1	0		0
79.2219	M	20.8887	Zepatier	5.66	10	2.5	4.11	34	27	0.8	145	0.99	N	1b	464872	11.8	0	1	0	n	1
59.0219	F	24.341	Viekirax+Dasabuvir _x0002_	0.63	97	21.8	3.98	59	68	0.7	125	1.14	N	1b	2951076	26.4	1	1	0		0
57.0438	F	37.5701	Zepatier	0.96	60	2.5	3	40	26	1.8	95	1.17	P	1b	1401280		0	1	0		0
49.2685	M	24.921	Sofosbuvir+Rib	0.88	92	<2.0	4.74	25	24	1.2	228	1.04	P	2	814206	11.1	0	1	0		0
66.9726	M	19.313	Zepatier	0.79	98	2.2	4.37	44	47	1.1	189	1.07	N	1b	161855	9.9	0	1	0		0
79.7973	M	23.9441	Sofosbuvir+Rib	0.84	88	6.7	4.59	175	201	1.8	111	1.04	N	2	6261545	10.4	1	1	0		0
75.1808	M	21.1613	Sofosbuvir+Rib	0.7	110	37.5	3.93	259	254	2	61	1.15	N	2	2181084	23.6	1	1	0	n	1
45.5644	M	25.835	Harvoni	0.8	104	9.4	4.06	97	109	1	89	1.11	N	1b	580981	28.8	0	1	0		0
65.1288	M	25.0995	Viekirax+Dasabuvir	1.27	57	5.4	4.76	41	37	1.3	105	1.04	N	1b	6476996	14.8	1	1	0		0
70.3452	F	25.9795	Sofosbuvir+Rib	0.52	117	17.1	3.46	74	68	1.3	36	1.27	N	2	2106874	30.8	0	1	0	n	1
48.4274	M	30.8259	Sofosbuvir+Rib	0.8	103	4.9	3.19	136	257	1.6	126	1.49	N	2	632264	20.8	0	1	0		0
75.137	M	20.4748	Zepatier	0.8	94	<2.0	4.47	36	31	0.9	161	0.99	N	1b	1514483	10.2	0	1	0	n	1
66.4932	M	24.3046	Viekirax+Dasabuvir	0.94	80	5.6	4.17	48	50	1.5	82	1.16	N	1b	294854		1	1	0		0
62.1315	F	36.2624	Viekirax+Dasabuvir	0.86	67	7.5	4.1	104	102	0.9	121	1.05	N0.43	1b	32966	29.5	0	1	0		0
56.0466	F	32.3834	Harvoni+Rib	1.61	33	3.3	3.18	25	19	0.5	368	0.88	N	1b	14826634		0	1	0		0
77.8904	F	23.2335	Sofosbuvir+Rib	0.66	87	5.7	4.2	113	142	0.9	81	1.11	P	2	4742		0	1	0		0
59.8082	F	21.2444	Daclatasvir+Asunaprevir	0.58	106	13.1	3.8	92	114	1.2	62	1.19	N	1b	80800		0	1	0		0
56.7945	F	28.125	Zepatier+Rib	0.51	124	3.9		41	60	0.4	284		N	1b	59519	6.8	0	1	0		0
55.4795	M	28.3447	Harvoni+Rib	0.63	132	9.6	3.01	87	74	2.2	52	1.24	N	1b	359903		0	1	0		0
56.7342	F	25.8816	Sofosbuvir+Rib	0.53	119	4.7	4.41	58	88	1.1	126	1.1	N	2	151275	14.1	0	1	0		0
51.9507	M	26.4157	Viekirax+Dasabuvir	1.15	67	7.4	4.28	55	64	0.8	139	1.12	N	1b	986876	14.6	0	1	0		0
53.2219	M	26.2403	Harvoni	0.76	107	2.9	4.34	215	209	1.1	147	1	N	1a	2114706	11.8	0	1	0		0
87.0027	F	20.0288	Daclatasvir+Asunaprevir	0.87	62	4.4	3.61	41	21	0.9	113	1.1	N	1b	685384		0	1	0		0
60.4877	M	27.6817	Viekirax+Dasabuvir	1.15	65	13.3	4.37	71	271	0.8	153	1.08	N	1b	49458	17.3	1	1	0	n	1
53.1781	F	21.511	Viekirax+Dasabuvir+Rib	0.57	111	125.4	4.18	144	229	0.9	139	1.12	N	1a	269573		0	1	0		0
79.0877	M	21.6041	Sofosbuvir+Rib	1.11	64	4.1	4.04	125	138	0.4	221	0.97	N	2	253852	10.9	0	1	0	n	1
45.0685	M	33.0215	Zepatier	0.66	131	8.6	4.23	84	126	0.8	152	1.07	N	1b	258273	22.8	0	1	0		0
48.874	M	32.3685	Viekirax+Dasabuvir	0.9	90	15.1	4.13	24	43	0.2	285	0.94	N0.29	1b	22971	10	1	1	0		0
65.063	M	27.0552	Viekirax+Dasabuvir	0.82	74	20.6	4.57	82	131	0.6	166	1.07	N	1b	1313281	26.3	1	1	0	n	1
62.9014	F	25.4291	Daclatasvir+Asunaprevir	0.95	59	24.8	3.67	48	41	1	109	1.09	N0.33	1b	1093546	21.3	0	1	0	n	1
77.7616	F	30.102	Viekirax+Dasabuvir	0.96	56	456.5	3.8	101	135	1.4	211	1.14	N	1b	941532	20	0	1	0	n	1
60.7041	F	25.7812	Viekirax+Dasabuvir	0.69	86	2.9	4.25	42	54	0.8	174	1	N	1b	984242	14.7	0	1	0		0
58.7589	F	31.7025	Viekirax+Dasabuvir	0.6	102	40.7	4.04	105	111	1.7	154		N	1b	7695403	46.4	0	1	0		0
70.0986	M	23.2872	Viekirax+Dasabuvir	0.71	110	8.99	3.17	47	57	0.8	126	1.06	N	1b	2622315		0	1	0		0
56.0548	M	23.3776	Harvoni	1.14	67	61.4	3.7	89	66	0.7	79	1.03	N	1b	3670152	27	0	1	0		0
59.3863	M	22.2253	Zepatier	0.73	110	<2.0	4.62	25	43	0.6	194	1.01	N	1b	1644396	7.9	0	1	0		0
72.5781	M	23.1473	Daclatasvir+Asunaprevir	1	73	1044.5	3.51	132	118	0.9	63	1.12	N	1b	167023	26.3	1	1	0	y	1
56.6384	M	19.1001	Viekirax+Dasabuvir+Rib	1.39	53	3.3	4.1	41	39	1.1	147	0.98	N	1a	13542974	26	0	1	0	n	1
65.2274	F	29.1758	Viekirax+Dasabuvir	0.62	97		3.92	31	20	1.1	108	1.02	N	1b	11508632		0	1	0		0
68.9123	M	24.0182	Sofosbuvir+Rib	0.74	105	18.5	4.3	62	75	1.3	75	1.11	N	2	24727	16.9	0	1	0	n	1
47.9562	M	25.5102	Viekirax+Dasabuvir	1.07	74	22.4	4.68	308	540	1.4	120	1.07	N	1b	4831571	14.4	0	1	0		0
48.1425	F	25.8478	Viekirax+Dasabuvir+Rib	0.73	85	3.7	4.85	53	61	1.3	134	1.07	N	1a	762611	12	0	1	0		0
66.6082	M	22.8637	Sofosbuvir+Rib	1.28	56	<2.0	4.78	33	54	0.6	133	0.98	N	2	4603124	18	1	1	0	n	1
54.9151	F	23.4078	Daclatasvir+Asunaprevir			22.6	4.5	240	560	0.2	145	1.02	N	1b	1125418	17.1	1	1	0		0
59.5589	F	24.9273	Sofosbuvir+Rib	0.89	65	<2.0	4.26	57	69	0.8	132	1.06	N	2	1137265	10.7	1	1	0		0
44.7479	F	22.4743	Zepatier	0.52	108	2.8	4.08	31	44	0.6	165	1.04	N	1b	1544778	5.9	0	1	0		0
55.9918	M	35.8782	Viekirax+Dasabuvir	1.97	35	5.6	4.22	121	182	0.7	212	1.03	N	1b	79739	20.9	0	1	0		0
68.1178	M	27.2623	Sofosbuvir+Rib	0.79	98	4.97	4.19	75	78	1.6	124	1.14	N	2	1591	29.1	0	1	0	n	1
69.5479	F	28.2356	Sofosbuvir+Rib	0.71	82	20.2	3.48	210	209	0.8	94	1.13	N	2	53420	17.8	0	1	0		0
41.211	M	34.2143	Zepatier	13.99	4	<2.0	3.71	28	27	0.2	161	0.99	N	1b	.53400	20.6	0	1	0		0
69.1068	F	23.6128	Harvoni	0.78	73	5	4.55	59	57	0.8	111	0.98	N	1b	6286489	10.4	0	1	0		0
58.4356	F	29.5858	Viekirax+Dasabuvir+Rib	0.85	69	6.5	4.13	92	108	1.3	123	1.12	N0.53	1a	771508	48	1	1	0		0
66.611	M	24.3375	Viekirax+Dasabuvir	0.76	103	12.1	4.36	106	207	1.4	151	0.97	N	1b	1402330	10.5	0	1	0		0
56.3808	F	22.3413	Daclatasvir+Asunaprevir	0.47	137	7.8	3.79	61	71	0.9	128	1.13	N	1b	1420051	26.6	1	1	0		0
49.4384	M	23.9995	Viekirax+Dasabuvir+Rib	0.66	128	5.57	4.42	33	45	1.3	41	1.19		1a	2898899	27.4	0	1	0		0
78.1123	F	21.2084	Viekirax+Dasabuvir	0.82	67	7.4	4.51	45	54	0.6	74	1.04	N0.45	1b	986	11.1	0	1	0		0
36.8027	M	18.6851	Viekirax+Dasabuvir+Rib			9.4	4.76	79	116	1.6	74	1.05	P	1a	1163282	26.6	1	1	0		0
46.5151	F	29.462	Zepatier	0.62	103	20.8	3.98	165	204	0.7	124	1.09	P	1b	10737651	34.8	0	1	0		0
70.5479	M	25.5379	Zepatier	1.51	46	3.5	4.27	60	55	0.7	130	1.03	N	1b	39855	9.6	0	1	0	n	1
56.6849	M	24.1881	Harvoni	0.78	103	8.2	4.14	132	225	1	142	1.02	N	1a	11407060	23.8	0	1	0		0
64.663	M	24.8163	Viekirax+Dasabuvir	0.67	119	8.7	3.97	83	53	0.6	176	1.08	N	1b	1255209	21.8	0	1	0		0
34.2685	M	39.6354	Viekirax+Dasabuvir	0.79	112	5.1	4.3753	53	86	0.7	166	1.02	N	1b	552556	9.4	1	1	0		0
75.4904	F	24.4308	Sofosbuvir+Rib	0.82	92	10.7	4.18	103	177	1.4	148	1.1	P	2	16086	17.6	0	1	0		0
67.8685	M	19.4241	Sofosbuvir+Rib	0.9	84	12.5	4.3	149	147	1.6	105	1.13	N	2	147195	33.8	0	1	0		0
80.3534	F		Sofosbuvir+Rib	0.56	104	62.2	3.5	49	50	0.4	83	1.07	N	2	59734		0	1	0	n	1
62.9562	M	22.68	Viekirax+Dasabuvir	0.73	109	6.6	4.72	49	98	1.4	138	1.08	N0.39	1b	2083811	14.3	0	1	0		0
61.8932	F	21.7193	Viekirax+Dasabuvir	0.65	92	5.2	3.94	150	174	1	116	1.1	N	1b	1290507	35.8	0	1	0		0
57.9288	M	26.0276	Harvoni+Rib	0.9	87	4.6	4.19	61	91	0.3	160	0.76	N	1b	2973827	6.8	1	1	0	n	1
50.463	M	21.4533	Viekirax+Dasabuvir	0.88	92	8	4.3	77	104	1.3	175	1.1	N0.38(WK4)	1b	1229974	11.7	0	1	0		0
62.8219	M	24.2215	Zepatier	0.89	86	16	3.76	107	124	0.7	73	1.05	N	1b	2808532		0	1	0		0
61.6027	F	20.2848	Daclatasvir+Asunaprevir	0.6	101	29.4	4.43	119	175	1.2	98	1.12	N	1b	1736310	75	0	1	0		0
55.5753	M	24.4866	Sofosbuvir+Rib	0.95	82	5.8	4.56	72	95	1.1	86	1.1	P	2	24727	23.6	0	1	0		0
53.0438	M	30.1103	Viekirax+Dasabuvir	0.76	107	13.6	3	250	227	1.6	97	1.22	N0.51	1b	37020	37.4	0	1	0		0
66.2877	F	25.3906	Harvoni	0.89	63	5.3	3.49	59	40	1.2	56	1.1	N	1b	46493		0	1	0	n	1
65.4137	M	27.007	Sofosbuvir+Rib	1.14	64	14.1	4.29	47	54	0.6	223	1.02	P	2	18282	10.3	0	1	0		0
63.3452	M	23.1834	Daclatasvir+Asunaprevir	0.69	116	18.1	3.76	133	122	1.3	95	1.14	N	1b	92759	67.8	0	1	0		0
69.7726	M	20.753	Zepatier+Rib	0.91	78	<2.0	4.3	78	101	1	152	1.04	N	4	2975309		0	1	0		0
68.0356	M	24.92	Sofosbuvir+Rib	0.97	77	4.8	4.3	82	94	0.7	170	1.09	P	2	122527	10.6	0	1	0		0
58.3123	F	25.7342	Harvoni	0.59	105	5.4	4.39	64	98	0.7	146	0.99	N	6	982533	10.7	0	1	0		0
71.5918	F	35.3325	Harvoni	1.16	62	14.9	4.26	80	93	1.3	113	1.09	N	1b	12380	26.3	0	1	0	n	1
56.4932	M	26.8923	Zepatier+Rib	1.11	68	<2.0		41	56	1.2	117		P	1b	3759858	8.6	0	1	0		0
47.3342	M	33.9506	Viekirax+Dasabuvir	0.9	90	3.4	4.85	28	31	1.1	239	0.99	N0.38	1b	4634225	11.9	0	1	0		0
53.1397	M	26.8505	Daclatasvir+Asunaprevir	1.4	53	6.7	3.55	22	18	0.6	108	0.99	N	1b	343468		0	1	0		0
50.9726	F	24.5578	Viekirax+Dasabuvir+Rib	0.65	96	4.2	4.68	64	102	0.8	235	1.03	N	1a	1988078	17.3	0	1	0		0
51.2466	M	26.9399	Harvoni	0.9	89	11.7	4.4	118	122	0.6	177	1.1	N	1a	479779	16.9	0	1	0		0
60.4932	M	32.2659	Harvoni	1.01	75	63.4	3.53	133	239	0.9	91	1.07	N	1b	35778	51.4	0	1	0	n	1
55.7836	M	24.8358	Harvoni	0.94	83	116.3	4.07	107	122	1.5	83	1.11	P	1b	2477683	40.9	0	1	0		0
64.2986	M	24.6898	Zepatier	0.63	128	5.1	4.01	82	89	0.7	172	1.02	N	1a	631506	10.7	0	1	0		0
63.2137	M	21.4451	Sofosbuvir+Rib+Daclatasvir(1+1	1.55	45	2.1	4.86	63	88	0.4	118	1.1	N	2	2269284		0	1	0	n	1
51.4849	F	25.2415	Zepatier	0.67	93	26.9	4.52	47	71	0.5	186	0.98	N	1b	5010790	11.5	0	0	0		0
68.7753	M	26.9896	Harvoni	1.42	49	5.1	4.08	67	71	0.6	212	1.07	N	1b	424745		0	1	0	n	1
70.3041	F	24.6709	Sofosbuvir+Rib	0.76	75	9.1	3.71	56	43	1.8	40	1.14	N	2	1129706	13.4	0	1	0	n	1
49.2329	M	27.7459	Harvoni	0.97	82	6.3	4.16	35	64	1	171	1.02	P	1b	9059052	13.9	0	1	0		0
39.8055	M	31.5721	Harvoni	0.9	94	5.5	4.6	61	84	0.9	227	1.04	N	1b	15103		0	1	0		0
58.3123	F	27.1534	Sofosbuvir+Rib	0.51	124	48.3	3.88	264	281	1.8	79	1.11	N	2	768222	35.3	0	1	0		0
63.337	F	23.4716	Sofosbuvir+Rib+Daclatasvir(1+1	0.82	70	3.3	3.87	67	55	0.8	153	0.96	P	2	267473		0	1	0		0
46.737	M	24.9616	Harvoni	0.97	83	2.7	4.55	48	94	0.9	176	0.99	N	1b	2210000	10.3	0	1	0		0
55.5836	M	26.1896	Harvoni+Rib自費	0.65	127	63.1	2.83	135	86	1.7	134	1.26	N	6	2812179	75	0	1	0		0
66.5123	M	23.9038	Sofosbuvir+Rib	0.87	88	6.9	4.14	33	43	1	120	1	N	2	6623	14.1	0	1	0		0
67.3315	F	25.7526	Zepatier	1.3	41	2.4	4	77	69	0.6	168	1.08	N	1b	2506		0	1	0		0
61.0082	F	22.6667	Viekirax+Dasabuvir	0.72	82	386.4	4.02	135	248	0.9	146	1	N	1b	388263		0	1	0		0
56.9096	F	25.9354	Sofosbuvir+Rib	0.6	103	6.6	2.5	134	75	1.6	70	1.35	N	2	428116		0	1	0		0
57.8356	M	21.6838	Harvoni	0.62	133	62.1	3.75	145	62	1.2	103	1.05	P	1b	2625235	75	0	1	0		0
51.1973	F	25.3902	Harvoni+Rib	0.8	76	6.1	3.45	136	143	2.7	34	1.16	N	1a	1446286		0	1	0		0
57.4329	F	19.492	Sofosbuvir+Rib+Daclatasvir(1+1	0.99	58	5.34	3.01	83	86	0.9	126	1.11	N	2	1554849		0	1	0		0
65.1863	F	24.4449	Harvoni+Rib	0.54	113	5	2.99	43	20	3.5	50	1.24	N	1b	89831	24.2	0	1	0	n	1
54.0521	M	23.193	Sofosbuvir+Rib	0.9	88	6.5	4.25	58	78	0.6	168	1.1	N	2	184153	15.1	0	1	0		0
53.063	F	24.4053	Harvoni	1.14	50	<2.0	3.96	120	199	0.7	193	0.98	N	1b	1962921	13.8	0	1	0		0
72.6548	F	22.5682	Harvoni	0.86	65	6.8	4.1	48	45	0.7	136	1.08	N	1b	2104483	15.3	0	1	0		0
64.4685	F	25.861	Sofosbuvir+Rib	0.61	99	10.1	4.5	95	203	0.5	101	1.04	N	2	106152		0	1	0		0
64.5342	M	26.9258	Sofosbuvir+Rib+Daclatasvir(1+1	1.48	48	10.5	3.89	68	102	0.8	164	1.02	N	2	111013	19.8	0	1	0		0
49.7671	M	28.419	Sofosbuvir+Rib	0.95	84	<2.0	4.39	21	27	0.6	130	0.96	N	2	19270933		0	1	0		0
75.7178	M	21.8577	Viekirax+Dasabuvir	0.86	64	15.9	3.92	162	94	1.1	76	1.14	N	1b	534169	29.5	1	1	0	y	1
73.726	M	25.7657	Viekirax+Dasabuvir	0.98	75	11.9	4.13	114	147	1.3	94	1.09	N	1b	502040	15.3	0	1	0		0
76.2055	M	22.7879	Zepatier	0.78	97	2.4	4.38	65	96	0.8	161	1.04	N	1b	1222047	9.8	0	1	0	n	1
52.4082	M	24.0238	Viekirax+Dasabuvir	0.8	102	297.1	3.97	182	230	1.3	99	1.13	N0.39	1b	1077296		0	1	0	y	1
63.0082	F		Sofosbuvir+Rib	0.69	86	7	4.27	78	72	0.5	124	1.07	N	2	2925962		1	1	0		0
59.1041	M	24.0238	Viekirax+Dasabuvir	0.9	86	4.2	4.38	36	58	0.8	196	1.17	N0.38	1b	106378	11.4	0	1	0		0
